# Supplementary material for: Heavy grazing causes plant cluster fragmentation of sparse grasses
Source: Ecol Evol. 2023 Oct 5;13(10):e10581. doi: 10.1002/ece3.10581 (PMC10551740; doi:10.1002/ece3.10581)
Supplement: Supplementary file 2 — Data S2. [file ECE3-13-e10581-s002.xlsx]

## Sheet: variance analysis
Year	Month	cage	Treat	Rep	subsample	height	coverage	density	standing crop
2019	8	1	0	1	1
2019	8	1	0	1	2	4	1.5	20	16.36
2019	8	1	0	1	3	13	1	12	3.72
2019	8	1	0	1	4	15	3	24	13.4
2019	8	1	0	1	5	5	3	32	16.36
2019	8	1	0	1	6	11	2	16
2019	8	1	0	1	7	8	6	16	25.84
2019	8	1	0	1	8	3	2	8	6.44
2019	8	1	0	1	9	6	3	16
2019	8	1	0	1	10	16	1	12	15.48
2019	8	1	0	2	1	2	0.5	8
2019	8	1	0	2	2	3.5	2	8
2019	8	1	0	2	3	6	2	12	7.48
2019	8	1	0	2	4	5	4	20	15.96
2019	8	1	0	2	5	8	3	44	19.52
2019	8	1	0	2	6	3	1	8	4.6
2019	8	1	0	2	7	1.5	1	8	13.68
2019	8	1	0	2	8	3	2	16	19.32
2019	8	1	0	2	9
2019	8	1	0	2	10	6	3	8	20.04
2019	8	1	0	3	1	7	7.6	20	101.8
2019	8	1	0	3	2
2019	8	1	0	3	3	14	7.6	20	22.44
2019	8	1	0	3	4	7	12	16	53.44
2019	8	1	0	3	5	12	6.7	12	51.92
2019	8	1	0	3	6	16	11	16	27.2
2019	8	1	0	3	7	5	3	8	9.12
2019	8	1	0	3	8	1	4.4	8	30.04
2019	8	1	0	3	9	6	8.5	12	34.32
2019	8	1	0	3	10	6	4.2	20	55.16
2019	8	1	1	1	1	2	2	24	8.12
2019	8	1	1	1	2	2	2	32	19.44
2019	8	1	1	1	3	6	2	16	4.48
2019	8	1	1	1	4
2019	8	1	1	1	5	6	2	16	29.92
2019	8	1	1	1	6	5	2	12	1.6
2019	8	1	1	1	7
2019	8	1	1	1	8
2019	8	1	1	1	9
2019	8	1	1	1	10	15	1	8	3.28
2019	8	1	1	2	1	3	1.1	28	17.2
2019	8	1	1	2	2	5	2.5	32	5.4
2019	8	1	1	2	3	4	2.5	12
2019	8	1	1	2	4	3	0.9	12	13.28
2019	8	1	1	2	5	5	2.1	20	8.8
2019	8	1	1	2	6	5	2.6	24	68.04
2019	8	1	1	2	7
2019	8	1	1	2	8	3	1.5	12	9.96
2019	8	1	1	2	9	5	1.8	12	48.16
2019	8	1	1	2	10
2019	8	1	1	3	1	6.5	3	32	25.72
2019	8	1	1	3	2	4	2	12	34.48
2019	8	1	1	3	3	2.5	2	16	10.36
2019	8	1	1	3	4	7	3	32
2019	8	1	1	3	5	6	3	20	14
2019	8	1	1	3	6	6	4	36
2019	8	1	1	3	7	5	3	60	51.12
2019	8	1	1	3	8	2	2	20	19.6
2019	8	1	1	3	9	5	1	16	12.08
2019	8	1	1	3	10
2019	8	1	2	1	1	1	0.2	8	12.12
2019	8	1	2	1	2
2019	8	1	2	1	3
2019	8	1	2	1	4	5	0.6	8	4.76
2019	8	1	2	1	5	4	1.4	12	18.92
2019	8	1	2	1	6	1	0.8	16
2019	8	1	2	1	7	2	2.8	36	36.6
2019	8	1	2	1	8	3	0.4	12	2.52
2019	8	1	2	1	9	3	2.1	20	18.08
2019	8	1	2	1	10	2	0.9	20	18.56
2019	8	1	2	2	1	2	0.3	32
2019	8	1	2	2	2	3	1	48	30.4
2019	8	1	2	2	3	2.5	0.9	20	12.16
2019	8	1	2	2	4	4	0.7	20	6.36
2019	8	1	2	2	5		3.7	12	22.96
2019	8	1	2	2	6	3	1.2	36	24.04
2019	8	1	2	2	7				38.88
2019	8	1	2	2	8	3	1.7	68	37.4
2019	8	1	2	2	9	3	0.8	24	16.92
2019	8	1	2	2	10	5	1.7	36	9.72
2019	8	1	2	3	1	2.3	0.7	32
2019	8	1	2	3	2	3	0.8	44	26.44
2019	8	1	2	3	3	3.2	0.9	28	7.04
2019	8	1	2	3	4	3	0.7	24	14
2019	8	1	2	3	5	3.7	0.55	16
2019	8	1	2	3	6	3	0.75	44	18.76
2019	8	1	2	3	7	2.7	0.3	16
2019	8	1	2	3	8	4	1	40	12.96
2019	8	1	2	3	9	2.5	4.2	52	26.2
2019	8	1	2	3	10	3	1.1	36	14.88
2019	8	1	3	1	1	1	0.5	20	11.24
2019	8	1	3	1	2	1	0.1	32	16.52
2019	8	1	3	1	3	1	1.5	48	25.48
2019	8	1	3	1	4	2	1	24	17.76
2019	8	1	3	1	5	2	0.5	12	22.08
2019	8	1	3	1	6	2	1	32	10.16
2019	8	1	3	1	7	2	0.5	16	5.8
2019	8	1	3	1	8	2	0.5	24	7.8
2019	8	1	3	1	9	1	0.5	16	9.24
2019	8	1	3	1	10	1.5	1	44	11.2
2019	8	1	3	2	1
2019	8	1	3	2	2	1	0.8	12	10.72
2019	8	1	3	2	3	2	0.8	8	8.04
2019	8	1	3	2	4	1	0.5	8	0.48
2019	8	1	3	2	5	1	1.1	20	5.8
2019	8	1	3	2	6
2019	8	1	3	2	7	1	1	36	6.44
2019	8	1	3	2	8	1	0.4	12	16.64
2019	8	1	3	2	9	1	0.8	24	6.48
2019	8	1	3	2	10	1	0.4	16	3.04
2019	8	1	3	3	1	2	0.5	44	10.24
2019	8	1	3	3	2	0.5	0.5	32
2019	8	1	3	3	3	1	0.3	20	2.84
2019	8	1	3	3	4	1.5	0.5	24
2019	8	1	3	3	5	1.5	1	92	25.4
2019	8	1	3	3	6	1	0.7	44	16.28
2019	8	1	3	3	7	1	0.4	16	0.64
2019	8	1	3	3	8	3	0.5	16	3.84
2019	8	1	3	3	9	3	0.5	8	4.16
2019	8	1	3	3	10	1	1	24	8.88

## Sheet: density
scale			10 cm×10 cm			20 cm×20 cm			25 cm×25 cm			50 cm×50 cm				10 cm×10 cm			20 cm×20 cm			25 cm×25 cm			50 cm×50 cm				10 cm×10 cm			20 cm×20 cm			25 cm×25 cm			50 cm×50 cm				10 cm×10 cm			20 cm×20 cm			25 cm×25 cm
CK	x	y	density	x	y	density	x	y	density	x	y	density	LG	x	y	density	x	y	density	x	y	density	x	y	density	MG	x	y	density	x	y	density	x	y	density	x	y	density	HG	x	y	density	x	y	density	x	y	density	x
	1	1	0	1	1	0	1	1	0	1	1	0		1	1	0	1	1	1	1	1	1	1	1	5		1	1	0	1	1	0	1	1	0	1	1	4		1	1	0	1	1	1	1	1	2	1
	1	2	0	1	2	0	1	2	0	1	2	3		1	2	0	1	2	0	1	2	1	1	2	6		1	2	0	1	2	0	1	2	2	1	2	3		1	2	1	1	2	2	1	2	4	1
	1	3	0	1	3	0	1	3	1	1	3	0		1	3	0	1	3	0	1	3	0	1	3	2		1	3	0	1	3	2	1	3	0	1	3	6		1	3	1	1	3	3	1	3	1	1
	1	4	0	1	4	1	1	4	2	1	4	0		1	4	0	1	4	0	1	4	1	1	4	0		1	4	0	1	4	1	1	4	1	1	4	3		1	4	0	1	4	1	1	4	13	1
	1	5	0	1	5	2	1	5	0	1	5	0		1	5	0	1	5	1	1	5	1	1	5	3		1	5	1	1	5	0	1	5	1	1	5	2		1	5	2	1	5	10	1	5	0	1
	1	6	0	1	6	0	1	6	0	1	6	0		1	6	0	1	6	1	1	6	0	1	6	1		1	6	0	1	6	0	1	6	2	1	6	5		1	6	0	1	6	0	1	6	1	1
	1	7	0	1	7	0	1	7	0	1	7	6		1	7	0	1	7	0	1	7	0	1	7	2		1	7	0	1	7	1	1	7	2	1	7	6		1	7	0	1	7	1	1	7	0	1
	1	8	0	1	8	0	1	8	0	1	8	3		1	8	0	1	8	0	1	8	0	1	8	3		1	8	0	1	8	1	1	8	0	1	8	1		1	8	0	1	8	0	1	8	0	1
	1	9	0	1	9	0	1	9	0	1	9	5		1	9	0	1	9	0	1	9	0	1	9	1		1	9	0	1	9	2	1	9	0	1	9	1		1	9	5	1	9	0	1	9	0	1
	1	10	0	1	10	0	1	10	0	1	10	8		1	10	0	1	10	0	1	10	0	1	10	1		1	10	0	1	10	0	1	10	2	1	10	1		1	10	1	1	10	0	1	10	0	1
	1	11	0	1	11	0	1	11	0	2	1	4		1	11	1	1	11	0	1	11	0	2	1	5		1	11	0	1	11	0	1	11	1	2	1	0		1	11	0	1	11	0	1	11	1	2
	1	12	0	1	12	0	1	12	0	2	2	2		1	12	0	1	12	0	1	12	0	2	2	1		1	12	0	1	12	1	1	12	2	2	2	5		1	12	0	1	12	0	1	12	1	2
	1	13	0	1	13	0	1	13	4	2	3	0		1	13	0	1	13	0	1	13	0	2	3	3		1	13	0	1	13	1	1	13	3	2	3	1		1	13	0	1	13	0	1	13	0	2
	1	14	0	1	14	0	1	14	0	2	4	0		1	14	0	1	14	0	1	14	1	2	4	4		1	14	0	1	14	2	1	14	1	2	4	14		1	14	0	1	14	1	1	14	0	2
	1	15	0	1	15	0	1	15	3	2	5	0		1	15	0	1	15	0	1	15	1	2	5	3		1	15	0	1	15	0	1	15	0	2	5	10		1	15	0	1	15	0	1	15	0	2
	1	16	0	1	16	3	1	16	0	2	6	0		1	16	0	1	16	0	1	16	0	2	6	1		1	16	0	1	16	1	1	16	1	2	6	0		1	16	0	1	16	0	1	16	0	2
	1	17	0	1	17	1	1	17	0	2	7	1		1	17	0	1	17	1	1	17	0	2	7	1		1	17	0	1	17	1	1	17	1	2	7	1		1	17	0	1	17	0	1	17	0	2
	1	18	0	1	18	0	1	18	0	2	8	3		1	18	0	1	18	0	1	18	0	2	8	1		1	18	0	1	18	0	1	18	0	2	8	3		1	18	0	1	18	0	1	18	0	2
	1	19	0	1	19	3	1	19	0	2	9	6		1	19	0	1	19	1	1	19	0	2	9	2		1	19	0	1	19	0	1	19	0	2	9	2		1	19	0	1	19	0	1	19	0	2
	1	20	0	1	20	0	1	20	2	2	10	4		1	20	0	1	20	0	1	20	0	2	10	1		1	20	0	1	20	0	1	20	0	2	10	7		1	20	0	1	20	0	1	20	0	2
	1	21	0	1	21	0	2	1	0	3	1	2		1	21	0	1	21	0	2	1	1	3	1	7		1	21	0	1	21	1	2	1	0	3	1	5		1	21	0	1	21	0	2	1	1	3
	1	22	0	1	22	0	2	2	0	3	2	2		1	22	0	1	22	0	2	2	2	3	2	2		1	22	0	1	22	0	2	2	2	3	2	0		1	22	0	1	22	0	2	2	4	3
	1	23	0	1	23	0	2	3	0	3	3	1		1	23	0	1	23	0	2	3	2	3	3	4		1	23	0	1	23	0	2	3	2	3	3	0		1	23	0	1	23	0	2	3	2	3
	1	24	0	1	24	2	2	4	0	3	4	0		1	24	0	1	24	0	2	4	3	3	4	5		1	24	0	1	24	0	2	4	0	3	4	2		1	24	0	1	24	0	2	4	4	3
	1	25	0	1	25	0	2	5	0	3	5	0		1	25	0	1	25	0	2	5	1	3	5	5		1	25	1	1	25	0	2	5	0	3	5	11		1	25	0	1	25	0	2	5	1	3
	1	26	0	2	1	0	2	6	0	3	6	6		1	26	0	2	1	1	2	6	0	3	6	8		1	26	0	2	1	0	2	6	3	3	6	1		1	26	0	2	1	1	2	6	0	3
	1	27	0	2	2	0	2	7	0	3	7	5		1	27	0	2	2	1	2	7	0	3	7	4		1	27	0	2	2	0	2	7	1	3	7	2		1	27	0	2	2	1	2	7	2	3
	1	28	0	2	3	0	2	8	0	3	8	2		1	28	0	2	3	2	2	8	0	3	8	1		1	28	1	2	3	2	2	8	0	3	8	3		1	28	1	2	3	2	2	8	1	3
	1	29	0	2	4	0	2	9	0	3	9	3		1	29	0	2	4	1	2	9	2	3	9	1		1	29	0	2	4	1	2	9	0	3	9	1		1	29	0	2	4	2	2	9	2	3
	1	30	0	2	5	0	2	10	0	3	10	3		1	30	0	2	5	3	2	10	1	3	10	5		1	30	0	2	5	0	2	10	0	3	10	5		1	30	0	2	5	4	2	10	0	3
	1	31	0	2	6	0	2	11	0	4	1	6		1	31	0	2	6	0	2	11	0	4	1	5		1	31	0	2	6	0	2	11	1	4	1	1		1	31	0	2	6	0	2	11	1	4
	1	32	0	2	7	0	2	12	0	4	2	6		1	32	0	2	7	0	2	12	1	4	2	6		1	32	0	2	7	2	2	12	1	4	2	7		1	32	0	2	7	0	2	12	0	4
	1	33	0	2	8	0	2	13	0	4	3	1		1	33	0	2	8	0	2	13	1	4	3	2		1	33	0	2	8	2	2	13	0	4	3	2		1	33	0	2	8	0	2	13	1	4
	1	34	0	2	9	0	2	14	2	4	4	1		1	34	0	2	9	0	2	14	0	4	4	0		1	34	0	2	9	0	2	14	2	4	4	6		1	34	0	2	9	2	2	14	0	4
	1	35	0	2	10	0	2	15	0	4	5	1		1	35	0	2	10	0	2	15	2	4	5	2		1	35	0	2	10	0	2	15	0	4	5	0		1	35	0	2	10	1	2	15	0	4
	1	36	0	2	11	0	2	16	0	4	6	3		1	36	0	2	11	0	2	16	0	4	6	2		1	36	0	2	11	0	2	16	0	4	6	0		1	36	0	2	11	1	2	16	1	4
	1	37	3	2	12	0	2	17	0	4	7	1		1	37	0	2	12	1	2	17	1	4	7	4		1	37	0	2	12	0	2	17	0	4	7	1		1	37	0	2	12	0	2	17	0	4
	1	38	0	2	13	0	2	18	5	4	8	4		1	38	0	2	13	0	2	18	0	4	8	3		1	38	0	2	13	1	2	18	0	4	8	4		1	38	0	2	13	0	2	18	0	4
	1	39	0	2	14	0	2	19	5	4	9	2		1	39	0	2	14	0	2	19	1	4	9	5		1	39	0	2	14	0	2	19	0	4	9	1		1	39	0	2	14	0	2	19	0	4
	1	40	0	2	15	0	2	20	1	4	10	0		1	40	0	2	15	0	2	20	0	4	10	6		1	40	0	2	15	0	2	20	1	4	10	0		1	40	0	2	15	1	2	20	0	4
	1	41	0	2	16	0	3	1	0	5	1	1		1	41	0	2	16	0	3	1	1	5	1	4		1	41	1	2	16	0	3	1	0	5	1	4		1	41	0	2	16	1	3	1	2	5
	1	42	0	2	17	0	3	2	3	5	2	2		1	42	0	2	17	0	3	2	3	5	2	4		1	42	0	2	17	2	3	2	0	5	2	3		1	42	0	2	17	0	3	2	4	5
	1	43	0	2	18	0	3	3	0	5	3	3		1	43	0	2	18	0	3	3	0	5	3	7		1	43	0	2	18	0	3	3	1	5	3	7		1	43	0	2	18	0	3	3	1	5
	1	44	0	2	19	0	3	4	1	5	4	2		1	44	0	2	19	1	3	4	0	5	4	1		1	44	0	2	19	0	3	4	0	5	4	2		1	44	0	2	19	0	3	4	6	5
	1	45	0	2	20	0	3	5	0	5	5	4		1	45	0	2	20	0	3	5	0	5	5	1		1	45	0	2	20	1	3	5	0	5	5	1		1	45	0	2	20	0	3	5	2	5
	1	46	0	2	21	0	3	6	0	5	6	0		1	46	0	2	21	0	3	6	0	5	6	2		1	46	0	2	21	0	3	6	1	5	6	7		1	46	0	2	21	0	3	6	0	5
	1	47	0	2	22	2	3	7	0	5	7	5		1	47	0	2	22	1	3	7	0	5	7	0		1	47	0	2	22	0	3	7	4	5	7	8		1	47	0	2	22	0	3	7	0	5
	1	48	0	2	23	2	3	8	0	5	8	8		1	48	0	2	23	0	3	8	0	5	8	3		1	48	0	2	23	0	3	8	5	5	8	8		1	48	0	2	23	0	3	8	1	5
	1	49	0	2	24	3	3	9	0	5	9	2		1	49	0	2	24	0	3	9	0	5	9	2		1	49	0	2	24	0	3	9	1	5	9	3		1	49	0	2	24	0	3	9	0	5
	1	50	0	2	25	0	3	10	0	5	10	0		1	50	0	2	25	0	3	10	3	5	10	3		1	50	0	2	25	1	3	10	4	5	10	1		1	50	0	2	25	0	3	10	1	5
	2	1	0	3	1	0	3	11	0	6	1	1		2	1	1	3	1	0	3	11	0	6	1	2		2	1	0	3	1	0	3	11	0	6	1	3		2	1	0	3	1	1	3	11	0	6
	2	2	0	3	2	0	3	12	0	6	2	0		2	2	0	3	2	2	3	12	0	6	2	5		2	2	0	3	2	0	3	12	0	6	2	1		2	2	0	3	2	2	3	12	0	6
	2	3	0	3	3	0	3	13	0	6	3	2		2	3	0	3	3	1	3	13	0	6	3	4		2	3	0	3	3	0	3	13	1	6	3	4		2	3	1	3	3	1	3	13	0	6
	2	4	0	3	4	0	3	14	1	6	4	4		2	4	0	3	4	0	3	14	0	6	4	5		2	4	0	3	4	1	3	14	0	6	4	1		2	4	0	3	4	4	3	14	1	6
	2	5	0	3	5	1	3	15	1	6	5	4		2	5	0	3	5	0	3	15	0	6	5	5		2	5	1	3	5	0	3	15	3	6	5	3		2	5	0	3	5	1	3	15	0	6
	2	6	0	3	6	0	3	16	1	6	6	0		2	6	0	3	6	1	3	16	0	6	6	2		2	6	0	3	6	0	3	16	0	6	6	0		2	6	1	3	6	1	3	16	0	6
	2	7	0	3	7	0	3	17	0	6	7	1		2	7	0	3	7	0	3	17	0	6	7	0		2	7	0	3	7	1	3	17	1	6	7	7		2	7	0	3	7	1	3	17	0	6
	2	8	1	3	8	0	3	18	1	6	8	13		2	8	0	3	8	0	3	18	0	6	8	3		2	8	1	3	8	1	3	18	0	6	8	6		2	8	1	3	8	0	3	18	0	6
	2	9	1	3	9	0	3	19	1	6	9	2		2	9	1	3	9	0	3	19	0	6	9	1		2	9	0	3	9	1	3	19	3	6	9	4		2	9	2	3	9	0	3	19	1	6
	2	10	1	3	10	0	3	20	0	6	10	0		2	10	0	3	10	0	3	20	0	6	10	5		2	10	0	3	10	1	3	20	0	6	10	2		2	10	2	3	10	0	3	20	1	6
	2	11	0	3	11	0	4	1	0	7	1	3		2	11	0	3	11	0	4	1	0	7	1	4		2	11	0	3	11	0	4	1	0	7	1	1		2	11	0	3	11	1	4	1	4	7
	2	12	0	3	12	0	4	2	1	7	2	4		2	12	0	3	12	2	4	2	1	7	2	1		2	12	0	3	12	0	4	2	0	7	2	2		2	12	0	3	12	0	4	2	4	7
	2	13	0	3	13	0	4	3	1	7	3	6		2	13	0	3	13	0	4	3	0	7	3	1		2	13	1	3	13	1	4	3	3	7	3	1		2	13	0	3	13	1	4	3	1	7
	2	14	0	3	14	0	4	4	0	7	4	6		2	14	0	3	14	0	4	4	1	7	4	5		2	14	0	3	14	0	4	4	1	7	4	9		2	14	1	3	14	1	4	4	4	7
	2	15	0	3	15	0	4	5	0	7	5	2		2	15	0	3	15	1	4	5	3	7	5	3		2	15	1	3	15	1	4	5	0	7	5	6		2	15	0	3	15	0	4	5	0	7
	2	16	0	3	16	0	4	6	0	7	6	1		2	16	0	3	16	1	4	6	0	7	6	1		2	16	0	3	16	1	4	6	0	7	6	2		2	16	0	3	16	0	4	6	0	7
	2	17	0	3	17	2	4	7	0	7	7	2		2	17	0	3	17	0	4	7	1	7	7	0		2	17	2	3	17	0	4	7	3	7	7	2		2	17	0	3	17	1	4	7	0	7
	2	18	0	3	18	0	4	8	0	7	8	1		2	18	0	3	18	0	4	8	3	7	8	3		2	18	0	3	18	2	4	8	2	7	8	6		2	18	0	3	18	0	4	8	0	7
	2	19	0	3	19	1	4	9	0	7	9	3		2	19	0	3	19	1	4	9	0	7	9	0		2	19	0	3	19	1	4	9	2	7	9	2		2	19	0	3	19	0	4	9	0	7
	2	20	0	3	20	0	4	10	0	7	10	1		2	20	0	3	20	0	4	10	0	7	10	4		2	20	0	3	20	0	4	10	3	7	10	4		2	20	0	3	20	1	4	10	0	7
	2	21	0	3	21	0	4	11	0	8	1	2		2	21	0	3	21	0	4	11	1	8	1	0		2	21	0	3	21	0	4	11	0	8	1	1		2	21	0	3	21	0	4	11	3	8
	2	22	0	3	22	0	4	12	0	8	2	3		2	22	0	3	22	0	4	12	0	8	2	2		2	22	0	3	22	0	4	12	0	8	2	0		2	22	0	3	22	0	4	12	1	8
	2	23	0	3	23	3	4	13	0	8	3	1		2	23	0	3	23	1	4	13	1	8	3	4		2	23	1	3	23	0	4	13	0	8	3	3		2	23	0	3	23	0	4	13	0	8
	2	24	0	3	24	3	4	14	0	8	4	7		2	24	0	3	24	0	4	14	0	8	4	7		2	24	0	3	24	1	4	14	0	8	4	0		2	24	0	3	24	0	4	14	2	8
	2	25	0	3	25	0	4	15	1	8	5	2		2	25	0	3	25	0	4	15	0	8	5	0		2	25	0	3	25	0	4	15	0	8	5	5		2	25	0	3	25	1	4	15	0	8
	2	26	0	4	1	0	4	16	0	8	6	4		2	26	0	4	1	1	4	16	1	8	6	2		2	26	0	4	1	0	4	16	0	8	6	7		2	26	0	4	1	1	4	16	0	8
	2	27	0	4	2	0	4	17	3	8	7	0		2	27	0	4	2	1	4	17	2	8	7	4		2	27	0	4	2	0	4	17	0	8	7	3		2	27	0	4	2	2	4	17	0	8
	2	28	0	4	3	3	4	18	2	8	8	2		2	28	0	4	3	0	4	18	0	8	8	2		2	28	1	4	3	1	4	18	1	8	8	8		2	28	0	4	3	3	4	18	2	8
	2	29	0	4	4	0	4	19	3	8	9	1		2	29	0	4	4	0	4	19	0	8	9	0		2	29	0	4	4	1	4	19	4	8	9	1		2	29	0	4	4	2	4	19	0	8
	2	30	0	4	5	0	4	20	0	8	10	2		2	30	0	4	5	0	4	20	1	8	10	2		2	30	0	4	5	0	4	20	0	8	10	5		2	30	0	4	5	2	4	20	0	8
	2	31	0	4	6	0	5	1	0	9	1	0		2	31	0	4	6	2	5	1	1	9	1	6		2	31	0	4	6	0	5	1	1	9	1	2		2	31	0	4	6	1	5	1	3	9
	2	32	3	4	7	0	5	2	1	9	2	2		2	32	0	4	7	0	5	2	2	9	2	9		2	32	1	4	7	0	5	2	1	9	2	0		2	32	0	4	7	0	5	2	0	9
	2	33	1	4	8	0	5	3	0	9	3	0		2	33	1	4	8	0	5	3	0	9	3	1		2	33	1	4	8	3	5	3	0	9	3	2		2	33	0	4	8	0	5	3	4	9
	2	34	0	4	9	0	5	4	1	9	4	0		2	34	0	4	9	0	5	4	0	9	4	3		2	34	0	4	9	3	5	4	0	9	4	0		2	34	0	4	9	0	5	4	1	9
	2	35	0	4	10	0	5	5	0	9	5	3		2	35	0	4	10	0	5	5	0	9	5	2		2	35	0	4	10	2	5	5	0	9	5	1		2	35	0	4	10	1	5	5	3	9
	2	36	0	4	11	0	5	6	1	9	6	3		2	36	0	4	11	0	5	6	1	9	6	1		2	36	0	4	11	0	5	6	0	9	6	7		2	36	0	4	11	0	5	6	3	9
	2	37	0	4	12	0	5	7	0	9	7	1		2	37	0	4	12	3	5	7	1	9	7	2		2	37	0	4	12	6	5	7	1	9	7	7		2	37	0	4	12	0	5	7	2	9
	2	38	0	4	13	0	5	8	0	9	8	0		2	38	1	4	13	0	5	8	1	9	8	5		2	38	0	4	13	0	5	8	1	9	8	4		2	38	0	4	13	0	5	8	4	9
	2	39	0	4	14	0	5	9	0	9	9	1		2	39	0	4	14	0	5	9	0	9	9	5		2	39	0	4	14	0	5	9	5	9	9	3		2	39	0	4	14	0	5	9	0	9
	2	40	0	4	15	0	5	10	0	9	10	0		2	40	0	4	15	0	5	10	0	9	10	3		2	40	0	4	15	0	5	10	2	9	10	2		2	40	0	4	15	1	5	10	0	9
	2	41	0	4	16	0	5	11	0	10	1	6		2	41	0	4	16	0	5	11	1	10	1	9		2	41	0	4	16	0	5	11	0	10	1	0		2	41	0	4	16	0	5	11	0	10
	2	42	0	4	17	0	5	12	1	10	2	0		2	42	0	4	17	0	5	12	1	10	2	4		2	42	0	4	17	0	5	12	0	10	2	0		2	42	0	4	17	1	5	12	0	10
	2	43	0	4	18	1	5	13	2	10	3	7		2	43	0	4	18	0	5	13	1	10	3	9		2	43	0	4	18	1	5	13	0	10	3	2		2	43	0	4	18	0	5	13	0	10
	2	44	0	4	19	0	5	14	0	10	4	12		2	44	0	4	19	1	5	14	1	10	4	15		2	44	0	4	19	1	5	14	1	10	4	4		2	44	0	4	19	0	5	14	1	10
	2	45	0	4	20	1	5	15	2	10	5	1		2	45	0	4	20	0	5	15	0	10	5	4		2	45	0	4	20	0	5	15	0	10	5	6		2	45	0	4	20	0	5	15	0	10
	2	46	0	4	21	0	5	16	0	10	6	2		2	46	0	4	21	2	5	16	0	10	6	2		2	46	0	4	21	1	5	16	0	10	6	3		2	46	0	4	21	0	5	16	0	10
	2	47	0	4	22	0	5	17	0	10	7	3		2	47	0	4	22	0	5	17	0	10	7	3		2	47	0	4	22	0	5	17	0	10	7	5		2	47	0	4	22	0	5	17	0	10
	2	48	2	4	23	0	5	18	0	10	8	4		2	48	0	4	23	0	5	18	0	10	8	4		2	48	0	4	23	1	5	18	1	10	8	4		2	48	0	4	23	1	5	18	0	10
	2	49	0	4	24	0	5	19	3	10	9	0		2	49	0	4	24	0	5	19	0	10	9	1		2	49	0	4	24	2	5	19	1	10	9	4		2	49	0	4	24	0	5	19	0	10
	2	50	0	4	25	0	5	20	0	10	10	10		2	50	0	4	25	0	5	20	2	10	10	4		2	50	0	4	25	0	5	20	2	10	10	4		2	50	0	4	25	0	5	20	0	10
	3	1	0	5	1	0	6	1	0					3	1	0	5	1	0	6	1	1					3	1	0	5	1	0	6	1	0					3	1	0	5	1	4	6	1	1
	3	2	0	5	2	1	6	2	1					3	2	1	5	2	1	6	2	3					3	2	0	5	2	0	6	2	3					3	2	1	5	2	1	6	2	1
	3	3	0	5	3	0	6	3	1					3	3	0	5	3	0	6	3	1					3	3	0	5	3	1	6	3	0					3	3	0	5	3	2	6	3	4
	3	4	0	5	4	1	6	4	0					3	4	1	5	4	0	6	4	1					3	4	0	5	4	2	6	4	0					3	4	0	5	4	1	6	4	8
	3	5	0	5	5	0	6	5	0					3	5	1	5	5	1	6	5	1					3	5	2	5	5	0	6	5	0					3	5	1	5	5	3	6	5	2
	3	6	0	5	6	0	6	6	0					3	6	0	5	6	1	6	6	2					3	6	0	5	6	0	6	6	0					3	6	0	5	6	0	6	6	3
	3	7	0	5	7	0	6	7	0					3	7	0	5	7	0	6	7	1					3	7	0	5	7	0	6	7	0					3	7	0	5	7	0	6	7	4
	3	8	0	5	8	0	6	8	0					3	8	0	5	8	0	6	8	2					3	8	0	5	8	1	6	8	0					3	8	2	5	8	0	6	8	3
	3	9	0	5	9	0	6	9	0					3	9	0	5	9	2	6	9	3					3	9	0	5	9	2	6	9	3					3	9	1	5	9	0	6	9	1
	3	10	0	5	10	0	6	10	0					3	10	0	5	10	2	6	10	2					3	10	0	5	10	1	6	10	1					3	10	0	5	10	0	6	10	0
	3	11	0	5	11	0	6	11	3					3	11	0	5	11	0	6	11	3					3	11	0	5	11	1	6	11	0					3	11	0	5	11	0	6	11	0
	3	12	0	5	12	0	6	12	2					3	12	0	5	12	0	6	12	3					3	12	0	5	12	3	6	12	1					3	12	0	5	12	0	6	12	0
	3	13	0	5	13	0	6	13	3					3	13	0	5	13	0	6	13	1					3	13	0	5	13	0	6	13	0					3	13	0	5	13	1	6	13	0
	3	14	0	5	14	0	6	14	0					3	14	0	5	14	1	6	14	1					3	14	0	5	14	0	6	14	1					3	14	0	5	14	2	6	14	1
	3	15	0	5	15	0	6	15	0					3	15	0	5	15	0	6	15	1					3	15	1	5	15	0	6	15	3					3	15	0	5	15	0	6	15	0
	3	16	0	5	16	0	6	16	0					3	16	0	5	16	1	6	16	0					3	16	0	5	16	0	6	16	0					3	16	0	5	16	0	6	16	0
	3	17	0	5	17	0	6	17	0					3	17	0	5	17	0	6	17	0					3	17	0	5	17	0	6	17	0					3	17	0	5	17	0	6	17	0
	3	18	0	5	18	1	6	18	3					3	18	0	5	18	0	6	18	1					3	18	0	5	18	0	6	18	0					3	18	0	5	18	1	6	18	1
	3	19	0	5	19	0	6	19	0					3	19	0	5	19	0	6	19	2					3	19	0	5	19	0	6	19	1					3	19	0	5	19	0	6	19	0
	3	20	0	5	20	0	6	20	0					3	20	0	5	20	0	6	20	1					3	20	0	5	20	0	6	20	1					3	20	0	5	20	0	6	20	0
	3	21	0	5	21	3	7	1	3					3	21	0	5	21	0	7	1	2					3	21	0	5	21	0	7	1	1					3	21	0	5	21	0	7	1	0
	3	22	0	5	22	1	7	2	2					3	22	0	5	22	0	7	2	1					3	22	0	5	22	1	7	2	0					3	22	0	5	22	1	7	2	2
	3	23	0	5	23	3	7	3	2					3	23	0	5	23	0	7	3	0					3	23	0	5	23	2	7	3	4					3	23	0	5	23	1	7	3	0
	3	24	0	5	24	1	7	4	1					3	24	0	5	24	0	7	4	3					3	24	0	5	24	1	7	4	0					3	24	0	5	24	0	7	4	2
	3	25	0	5	25	0	7	5	1					3	25	0	5	25	1	7	5	1					3	25	0	5	25	0	7	5	0					3	25	0	5	25	0	7	5	3
	3	26	0	6	1	0	7	6	0					3	26	0	6	1	0	7	6	1					3	26	1	6	1	1	7	6	2					3	26	0	6	1	2	7	6	2
	3	27	0	6	2	1	7	7	0					3	27	0	6	2	0	7	7	0					3	27	0	6	2	0	7	7	3					3	27	0	6	2	0	7	7	4
	3	28	0	6	3	0	7	8	1					3	28	0	6	3	1	7	8	0					3	28	0	6	3	0	7	8	3					3	28	0	6	3	0	7	8	2
	3	29	0	6	4	1	7	9	0					3	29	0	6	4	0	7	9	0					3	29	0	6	4	0	7	9	0					3	29	1	6	4	2	7	9	2
	3	30	0	6	5	0	7	10	0					3	30	0	6	5	0	7	10	0					3	30	0	6	5	0	7	10	0					3	30	0	6	5	0	7	10	0
	3	31	0	6	6	0	7	11	2					3	31	0	6	6	0	7	11	1					3	31	0	6	6	0	7	11	0					3	31	0	6	6	2	7	11	0
	3	32	0	6	7	0	7	12	1					3	32	0	6	7	1	7	12	0					3	32	0	6	7	0	7	12	0					3	32	0	6	7	2	7	12	1
	3	33	0	6	8	1	7	13	1					3	33	0	6	8	0	7	13	0					3	33	2	6	8	0	7	13	1					3	33	0	6	8	3	7	13	1
	3	34	0	6	9	0	7	14	0					3	34	0	6	9	2	7	14	1					3	34	0	6	9	1	7	14	0					3	34	0	6	9	0	7	14	1
	3	35	0	6	10	0	7	15	1					3	35	0	6	10	0	7	15	1					3	35	0	6	10	1	7	15	3					3	35	0	6	10	3	7	15	0
	3	36	0	6	11	0	7	16	0					3	36	0	6	11	0	7	16	1					3	36	0	6	11	5	7	16	1					3	36	0	6	11	0	7	16	0
	3	37	0	6	12	0	7	17	0					3	37	0	6	12	0	7	17	0					3	37	0	6	12	1	7	17	0					3	37	0	6	12	0	7	17	0
	3	38	0	6	13	0	7	18	1					3	38	0	6	13	0	7	18	4					3	38	0	6	13	0	7	18	0					3	38	0	6	13	0	7	18	0
	3	39	0	6	14	0	7	19	0					3	39	0	6	14	1	7	19	2					3	39	1	6	14	0	7	19	0					3	39	0	6	14	0	7	19	2
	3	40	0	6	15	0	7	20	0					3	40	0	6	15	1	7	20	1					3	40	0	6	15	0	7	20	0					3	40	0	6	15	0	7	20	2
	3	41	0	6	16	1	8	1	0					3	41	0	6	16	1	8	1	1					3	41	0	6	16	0	8	1	0					3	41	0	6	16	0	8	1	2
	3	42	0	6	17	0	8	2	1					3	42	0	6	17	1	8	2	1					3	42	0	6	17	1	8	2	0					3	42	0	6	17	1	8	2	1
	3	43	0	6	18	0	8	3	0					3	43	1	6	18	0	8	3	2					3	43	0	6	18	0	8	3	0					3	43	0	6	18	0	8	3	0
	3	44	0	6	19	1	8	4	3					3	44	0	6	19	0	8	4	1					3	44	0	6	19	0	8	4	3					3	44	0	6	19	0	8	4	4
	3	45	0	6	20	0	8	5	0					3	45	0	6	20	0	8	5	0					3	45	0	6	20	0	8	5	0					3	45	0	6	20	0	8	5	2
	3	46	0	6	21	0	8	6	0					3	46	0	6	21	0	8	6	0					3	46	0	6	21	0	8	6	0					3	46	0	6	21	0	8	6	4
	3	47	0	6	22	0	8	7	0					3	47	0	6	22	0	8	7	0					3	47	0	6	22	0	8	7	0					3	47	0	6	22	0	8	7	2
	3	48	0	6	23	0	8	8	0					3	48	0	6	23	0	8	8	0					3	48	0	6	23	1	8	8	0					3	48	0	6	23	0	8	8	3
	3	49	0	6	24	3	8	9	0					3	49	0	6	24	0	8	9	2					3	49	0	6	24	2	8	9	0					3	49	0	6	24	0	8	9	0
	3	50	0	6	25	0	8	10	1					3	50	0	6	25	1	8	10	0					3	50	0	6	25	1	8	10	0					3	50	0	6	25	0	8	10	0
	4	1	0	7	1	0	8	11	0					4	1	0	7	1	1	8	11	1					4	1	0	7	1	0	8	11	0					4	1	0	7	1	1	8	11	0
	4	2	0	7	2	0	8	12	0					4	2	0	7	2	3	8	12	0					4	2	0	7	2	2	8	12	0					4	2	0	7	2	0	8	12	0
	4	3	0	7	3	0	8	13	0					4	3	0	7	3	2	8	13	1					4	3	0	7	3	2	8	13	0					4	3	0	7	3	2	8	13	1
	4	4	0	7	4	0	8	14	0					4	4	0	7	4	1	8	14	2					4	4	0	7	4	0	8	14	0					4	4	1	7	4	6	8	14	0
	4	5	0	7	5	0	8	15	3					4	5	0	7	5	0	8	15	1					4	5	0	7	5	0	8	15	0					4	5	1	7	5	4	8	15	0
	4	6	0	7	6	0	8	16	0					4	6	1	7	6	0	8	16	0					4	6	0	7	6	0	8	16	0					4	6	0	7	6	1	8	16	0
	4	7	0	7	7	0	8	17	0					4	7	0	7	7	0	8	17	0					4	7	1	7	7	0	8	17	0					4	7	0	7	7	1	8	17	1
	4	8	0	7	8	0	8	18	1					4	8	1	7	8	0	8	18	1					4	8	0	7	8	0	8	18	1					4	8	0	7	8	2	8	18	1
	4	9	0	7	9	0	8	19	0					4	9	2	7	9	2	8	19	1					4	9	0	7	9	0	8	19	0					4	9	3	7	9	0	8	19	0
	4	10	0	7	10	0	8	20	0					4	10	1	7	10	1	8	20	2					4	10	0	7	10	0	8	20	0					4	10	0	7	10	2	8	20	0
	4	11	0	7	11	0	9	1	0					4	11	0	7	11	1	9	1	3					4	11	0	7	11	3	9	1	3					4	11	0	7	11	1	9	1	0
	4	12	0	7	12	0	9	2	1					4	12	0	7	12	1	9	2	1					4	12	0	7	12	2	9	2	0					4	12	0	7	12	0	9	2	0
	4	13	0	7	13	1	9	3	1					4	13	0	7	13	0	9	3	2					4	13	1	7	13	0	9	3	1					4	13	0	7	13	0	9	3	2
	4	14	0	7	14	3	9	4	0					4	14	0	7	14	0	9	4	2					4	14	1	7	14	1	9	4	0					4	14	0	7	14	0	9	4	2
	4	15	0	7	15	2	9	5	0					4	15	0	7	15	3	9	5	0					4	15	0	7	15	0	9	5	1					4	15	0	7	15	0	9	5	3
	4	16	0	7	16	3	9	6	3					4	16	0	7	16	1	9	6	5					4	16	1	7	16	0	9	6	1					4	16	0	7	16	0	9	6	4
	4	17	0	7	17	1	9	7	1					4	17	0	7	17	0	9	7	0					4	17	0	7	17	0	9	7	0					4	17	0	7	17	1	9	7	2
	4	18	0	7	18	0	9	8	0					4	18	0	7	18	0	9	8	0					4	18	0	7	18	2	9	8	1					4	18	2	7	18	0	9	8	0
	4	19	0	7	19	1	9	9	0					4	19	0	7	19	1	9	9	0					4	19	0	7	19	0	9	9	0					4	19	0	7	19	0	9	9	1
	4	20	0	7	20	0	9	10	4					4	20	0	7	20	0	9	10	0					4	20	0	7	20	0	9	10	1					4	20	1	7	20	0	9	10	0
	4	21	0	7	21	0	9	11	0					4	21	0	7	21	0	9	11	0					4	21	0	7	21	0	9	11	2					4	21	0	7	21	0	9	11	1
	4	22	0	7	22	2	9	12	0					4	22	0	7	22	1	9	12	1					4	22	0	7	22	0	9	12	0					4	22	1	7	22	0	9	12	0
	4	23	0	7	23	0	9	13	0					4	23	1	7	23	1	9	13	0					4	23	0	7	23	0	9	13	1					4	23	0	7	23	0	9	13	1
	4	24	0	7	24	0	9	14	3					4	24	0	7	24	2	9	14	0					4	24	0	7	24	0	9	14	5					4	24	0	7	24	0	9	14	0
	4	25	0	7	25	0	9	15	4					4	25	0	7	25	0	9	15	1					4	25	0	7	25	1	9	15	4					4	25	0	7	25	0	9	15	0
	4	26	0	8	1	1	9	16	2					4	26	0	8	1	2	9	16	0					4	26	0	8	1	0	9	16	3					4	26	0	8	1	1	9	16	0
	4	27	0	8	2	1	9	17	2					4	27	0	8	2	1	9	17	1					4	27	0	8	2	0	9	17	0					4	27	0	8	2	0	9	17	0
	4	28	0	8	3	3	9	18	0					4	28	0	8	3	1	9	18	1					4	28	0	8	3	0	9	18	1					4	28	0	8	3	0	9	18	1
	4	29	0	8	4	0	9	19	0					4	29	0	8	4	1	9	19	2					4	29	0	8	4	1	9	19	1					4	29	0	8	4	0	9	19	0
	4	30	0	8	5	0	9	20	0					4	30	0	8	5	0	9	20	1					4	30	0	8	5	0	9	20	0					4	30	0	8	5	4	9	20	0
	4	31	0	8	6	0	10	1	0					4	31	0	8	6	0	10	1	0					4	31	0	8	6	0	10	1	0					4	31	1	8	6	2	10	1	4
	4	32	0	8	7	0	10	2	0					4	32	0	8	7	2	10	2	0					4	32	0	8	7	1	10	2	1					4	32	0	8	7	1	10	2	0
	4	33	0	8	8	0	10	3	1					4	33	0	8	8	1	10	3	0					4	33	0	8	8	0	10	3	1					4	33	0	8	8	5	10	3	3
	4	34	0	8	9	0	10	4	0					4	34	0	8	9	0	10	4	0					4	34	0	8	9	2	10	4	1					4	34	0	8	9	3	10	4	2
	4	35	0	8	10	0	10	5	0					4	35	0	8	10	0	10	5	2					4	35	0	8	10	0	10	5	1					4	35	0	8	10	4	10	5	4
	4	36	0	8	11	0	10	6	0					4	36	0	8	11	2	10	6	0					4	36	0	8	11	0	10	6	4					4	36	0	8	11	1	10	6	3
	4	37	0	8	12	0	10	7	1					4	37	1	8	12	1	10	7	1					4	37	0	8	12	0	10	7	1					4	37	0	8	12	0	10	7	1
	4	38	0	8	13	0	10	8	0					4	38	0	8	13	2	10	8	0					4	38	0	8	13	0	10	8	0					4	38	0	8	13	0	10	8	3
	4	39	0	8	14	0	10	9	0					4	39	0	8	14	2	10	9	1					4	39	0	8	14	0	10	9	0					4	39	0	8	14	0	10	9	0
	4	40	0	8	15	1	10	10	0					4	40	0	8	15	0	10	10	0					4	40	0	8	15	0	10	10	0					4	40	0	8	15	0	10	10	3
	4	41	0	8	16	1	10	11	0					4	41	0	8	16	0	10	11	0					4	41	0	8	16	0	10	11	1					4	41	0	8	16	0	10	11	1
	4	42	0	8	17	0	10	12	0					4	42	0	8	17	1	10	12	1					4	42	0	8	17	2	10	12	4					4	42	0	8	17	0	10	12	0
	4	43	0	8	18	0	10	13	0					4	43	0	8	18	2	10	13	0					4	43	0	8	18	1	10	13	1					4	43	0	8	18	0	10	13	1
	4	44	2	8	19	0	10	14	2					4	44	0	8	19	0	10	14	0					4	44	0	8	19	1	10	14	1					4	44	0	8	19	0	10	14	0
	4	45	1	8	20	0	10	15	2					4	45	0	8	20	1	10	15	1					4	45	0	8	20	0	10	15	0					4	45	0	8	20	0	10	15	1
	4	46	1	8	21	0	10	16	0					4	46	0	8	21	0	10	16	1					4	46	0	8	21	0	10	16	1					4	46	0	8	21	0	10	16	1
	4	47	1	8	22	2	10	17	0					4	47	0	8	22	2	10	17	0					4	47	0	8	22	0	10	17	1					4	47	0	8	22	0	10	17	1
	4	48	2	8	23	0	10	18	0					4	48	0	8	23	1	10	18	0					4	48	0	8	23	0	10	18	1					4	48	0	8	23	1	10	18	0
	4	49	0	8	24	0	10	19	0					4	49	0	8	24	3	10	19	0					4	49	0	8	24	1	10	19	0					4	49	0	8	24	0	10	19	1
	4	50	0	8	25	0	10	20	0					4	50	0	8	25	0	10	20	0					4	50	1	8	25	0	10	20	0					4	50	0	8	25	1	10	20	2
	5	1	0	9	1	2	11	1	0					5	1	0	9	1	0	11	1	0					5	1	0	9	1	1	11	1	0					5	1	0	9	1	0	11	1	1
	5	2	0	9	2	1	11	2	0					5	2	0	9	2	0	11	2	1					5	2	0	9	2	0	11	2	0					5	2	0	9	2	1	11	2	1
	5	3	0	9	3	1	11	3	0					5	3	0	9	3	0	11	3	1					5	3	0	9	3	1	11	3	1					5	3	2	9	3	2	11	3	2
	5	4	0	9	4	2	11	4	0					5	4	1	9	4	2	11	4	1					5	4	0	9	4	2	11	4	0					5	4	0	9	4	2	11	4	4
	5	5	0	9	5	1	11	5	0					5	5	0	9	5	2	11	5	0					5	5	0	9	5	0	11	5	3					5	5	0	9	5	1	11	5	0
	5	6	0	9	6	1	11	6	0					5	6	0	9	6	1	11	6	2					5	6	0	9	6	0	11	6	0					5	6	0	9	6	1	11	6	4
	5	7	0	9	7	0	11	7	1					5	7	0	9	7	0	11	7	0					5	7	1	9	7	1	11	7	1					5	7	1	9	7	2	11	7	2
	5	8	0	9	8	0	11	8	1					5	8	0	9	8	1	11	8	1					5	8	0	9	8	0	11	8	0					5	8	1	9	8	1	11	8	2
	5	9	0	9	9	1	11	9	0					5	9	0	9	9	0	11	9	2					5	9	0	9	9	1	11	9	0					5	9	0	9	9	1	11	9	0
	5	10	0	9	10	0	11	10	1					5	10	0	9	10	0	11	10	0					5	10	0	9	10	3	11	10	1					5	10	0	9	10	1	11	10	0
	5	11	0	9	11	0	11	11	0					5	11	1	9	11	0	11	11	1					5	11	0	9	11	0	11	11	0					5	11	0	9	11	1	11	11	1
	5	12	0	9	12	0	11	12	0					5	12	0	9	12	0	11	12	1					5	12	0	9	12	0	11	12	0					5	12	1	9	12	0	11	12	2
	5	13	0	9	13	1	11	13	0					5	13	0	9	13	0	11	13	0					5	13	0	9	13	0	11	13	3					5	13	0	9	13	0	11	13	0
	5	14	0	9	14	1	11	14	0					5	14	0	9	14	0	11	14	0					5	14	1	9	14	0	11	14	1					5	14	0	9	14	0	11	14	0
	5	15	0	9	15	0	11	15	8					5	15	0	9	15	0	11	15	0					5	15	0	9	15	0	11	15	0					5	15	0	9	15	1	11	15	1
	5	16	0	9	16	0	11	16	0					5	16	0	9	16	0	11	16	2					5	16	0	9	16	0	11	16	2					5	16	0	9	16	0	11	16	0
	5	17	0	9	17	0	11	17	2					5	17	0	9	17	0	11	17	0					5	17	0	9	17	0	11	17	0					5	17	0	9	17	2	11	17	1
	5	18	0	9	18	0	11	18	0					5	18	0	9	18	0	11	18	1					5	18	0	9	18	0	11	18	3					5	18	0	9	18	0	11	18	1
	5	19	0	9	19	1	11	19	0					5	19	0	9	19	0	11	19	2					5	19	0	9	19	2	11	19	1					5	19	0	9	19	0	11	19	0
	5	20	0	9	20	0	11	20	0					5	20	0	9	20	0	11	20	2					5	20	0	9	20	1	11	20	0					5	20	0	9	20	0	11	20	0
	5	21	0	9	21	0	12	1	1					5	21	0	9	21	0	12	1	0					5	21	0	9	21	0	12	1	1					5	21	0	9	21	0	12	1	6
	5	22	0	9	22	0	12	2	0					5	22	0	9	22	1	12	2	1					5	22	0	9	22	0	12	2	2					5	22	1	9	22	1	12	2	0
	5	23	0	9	23	0	12	3	0					5	23	2	9	23	1	12	3	1					5	23	0	9	23	0	12	3	0					5	23	0	9	23	1	12	3	3
	5	24	0	9	24	0	12	4	0					5	24	0	9	24	0	12	4	2					5	24	0	9	24	0	12	4	0					5	24	0	9	24	1	12	4	2
	5	25	0	9	25	0	12	5	0					5	25	0	9	25	0	12	5	0					5	25	0	9	25	0	12	5	1					5	25	0	9	25	1	12	5	0
	5	26	0	10	1	0	12	6	2					5	26	0	10	1	0	12	6	2					5	26	1	10	1	0	12	6	0					5	26	0	10	1	2	12	6	1
	5	27	0	10	2	0	12	7	2					5	27	0	10	2	2	12	7	1					5	27	0	10	2	0	12	7	0					5	27	1	10	2	0	12	7	2
	5	28	0	10	3	0	12	8	0					5	28	0	10	3	0	12	8	3					5	28	0	10	3	0	12	8	0					5	28	0	10	3	0	12	8	0
	5	29	0	10	4	1	12	9	0					5	29	1	10	4	1	12	9	1					5	29	1	10	4	1	12	9	1					5	29	0	10	4	0	12	9	0
	5	30	0	10	5	1	12	10	3					5	30	0	10	5	0	12	10	2					5	30	0	10	5	2	12	10	1					5	30	0	10	5	3	12	10	2
	5	31	0	10	6	0	12	11	0					5	31	1	10	6	0	12	11	0					5	31	0	10	6	0	12	11	0					5	31	0	10	6	1	12	11	0
	5	32	0	10	7	0	12	12	0					5	32	0	10	7	0	12	12	0					5	32	0	10	7	0	12	12	0					5	32	0	10	7	3	12	12	0
	5	33	0	10	8	0	12	13	1					5	33	0	10	8	0	12	13	0					5	33	0	10	8	0	12	13	1					5	33	0	10	8	2	12	13	2
	5	34	2	10	9	0	12	14	0					5	34	0	10	9	0	12	14	0					5	34	0	10	9	0	12	14	2					5	34	0	10	9	1	12	14	0
	5	35	0	10	10	0	12	15	4					5	35	0	10	10	0	12	15	0					5	35	2	10	10	0	12	15	0					5	35	0	10	10	2	12	15	1
	5	36	0	10	11	0	12	16	1					5	36	0	10	11	1	12	16	1					5	36	0	10	11	0	12	16	4					5	36	0	10	11	0	12	16	0
	5	37	0	10	12	0	12	17	0					5	37	1	10	12	1	12	17	0					5	37	0	10	12	0	12	17	1					5	37	0	10	12	0	12	17	0
	5	38	0	10	13	1	12	18	0					5	38	0	10	13	0	12	18	0					5	38	0	10	13	0	12	18	0					5	38	0	10	13	0	12	18	0
	5	39	0	10	14	0	12	19	0					5	39	0	10	14	1	12	19	1					5	39	0	10	14	0	12	19	1					5	39	1	10	14	0	12	19	0
	5	40	0	10	15	0	12	20	0					5	40	0	10	15	0	12	20	0					5	40	0	10	15	0	12	20	0					5	40	0	10	15	0	12	20	1
	5	41	0	10	16	0	13	1	1					5	41	0	10	16	1	13	1	1					5	41	0	10	16	0	13	1	0					5	41	0	10	16	1	13	1	1
	5	42	0	10	17	0	13	2	1					5	42	0	10	17	2	13	2	1					5	42	0	10	17	0	13	2	0					5	42	0	10	17	0	13	2	0
	5	43	0	10	18	2	13	3	1					5	43	0	10	18	0	13	3	0					5	43	0	10	18	0	13	3	1					5	43	0	10	18	0	13	3	3
	5	44	0	10	19	1	13	4	1					5	44	0	10	19	1	13	4	0					5	44	0	10	19	0	13	4	0					5	44	0	10	19	0	13	4	0
	5	45	2	10	20	0	13	5	2					5	45	0	10	20	0	13	5	1					5	45	0	10	20	0	13	5	0					5	45	0	10	20	0	13	5	1
	5	46	0	10	21	0	13	6	1					5	46	1	10	21	0	13	6	0					5	46	0	10	21	0	13	6	0					5	46	0	10	21	1	13	6	2
	5	47	2	10	22	0	13	7	4					5	47	0	10	22	0	13	7	0					5	47	0	10	22	0	13	7	0					5	47	0	10	22	0	13	7	1
	5	48	0	10	23	1	13	8	0					5	48	0	10	23	1	13	8	3					5	48	0	10	23	1	13	8	4					5	48	0	10	23	0	13	8	0
	5	49	0	10	24	0	13	9	0					5	49	0	10	24	2	13	9	0					5	49	0	10	24	0	13	9	1					5	49	0	10	24	0	13	9	1
	5	50	0	10	25	0	13	10	2					5	50	0	10	25	1	13	10	1					5	50	0	10	25	0	13	10	1					5	50	0	10	25	0	13	10	2
	6	1	0	11	1	0	13	11	0					6	1	0	11	1	2	13	11	0					6	1	0	11	1	1	13	11	0					6	1	1	11	1	0	13	11	1
	6	2	0	11	2	0	13	12	0					6	2	0	11	2	1	13	12	0					6	2	0	11	2	0	13	12	1					6	2	0	11	2	0	13	12	0
	6	3	0	11	3	0	13	13	0					6	3	0	11	3	2	13	13	0					6	3	0	11	3	1	13	13	1					6	3	0	11	3	0	13	13	1
	6	4	0	11	4	1	13	14	0					6	4	1	11	4	0	13	14	0					6	4	0	11	4	0	13	14	0					6	4	0	11	4	2	13	14	0
	6	5	0	11	5	0	13	15	1					6	5	1	11	5	2	13	15	0					6	5	0	11	5	0	13	15	1					6	5	1	11	5	0	13	15	0
	6	6	0	11	6	0	13	16	0					6	6	0	11	6	0	13	16	1					6	6	0	11	6	0	13	16	2					6	6	0	11	6	1	13	16	0
	6	7	0	11	7	1	13	17	0					6	7	0	11	7	5	13	17	0					6	7	0	11	7	0	13	17	0					6	7	0	11	7	2	13	17	1
	6	8	0	11	8	2	13	18	0					6	8	0	11	8	0	13	18	0					6	8	0	11	8	0	13	18	0					6	8	2	11	8	2	13	18	1
	6	9	0	11	9	0	13	19	0					6	9	0	11	9	0	13	19	2					6	9	0	11	9	0	13	19	2					6	9	1	11	9	2	13	19	0
	6	10	1	11	10	0	13	20	0					6	10	0	11	10	0	13	20	0					6	10	0	11	10	1	13	20	0					6	10	0	11	10	0	13	20	0
	6	11	0	11	11	0	14	1	0					6	11	0	11	11	0	14	1	2					6	11	0	11	11	0	14	1	1					6	11	0	11	11	1	14	1	0
	6	12	0	11	12	2	14	2	1					6	12	0	11	12	0	14	2	0					6	12	0	11	12	1	14	2	0					6	12	0	11	12	0	14	2	2
	6	13	0	11	13	1	14	3	1					6	13	0	11	13	0	14	3	1					6	13	0	11	13	1	14	3	1					6	13	1	11	13	1	14	3	0
	6	14	0	11	14	0	14	4	1					6	14	0	11	14	0	14	4	0					6	14	0	11	14	1	14	4	0					6	14	0	11	14	0	14	4	2
	6	15	0	11	15	0	14	5	0					6	15	0	11	15	1	14	5	0					6	15	0	11	15	0	14	5	1					6	15	0	11	15	0	14	5	2
	6	16	0	11	16	0	14	6	3					6	16	0	11	16	0	14	6	0					6	16	1	11	16	1	14	6	0					6	16	0	11	16	1	14	6	1
	6	17	0	11	17	1	14	7	2					6	17	0	11	17	0	14	7	1					6	17	0	11	17	3	14	7	1					6	17	0	11	17	0	14	7	2
	6	18	0	11	18	2	14	8	0					6	18	0	11	18	0	14	8	1					6	18	1	11	18	3	14	8	4					6	18	0	11	18	0	14	8	1
	6	19	0	11	19	5	14	9	0					6	19	0	11	19	1	14	9	0					6	19	1	11	19	2	14	9	1					6	19	0	11	19	0	14	9	0
	6	20	0	11	20	0	14	10	0					6	20	0	11	20	0	14	10	2					6	20	0	11	20	2	14	10	3					6	20	0	11	20	0	14	10	0
	6	21	0	11	21	1	14	11	0					6	21	0	11	21	0	14	11	1					6	21	0	11	21	0	14	11	1					6	21	0	11	21	0	14	11	0
	6	22	0	11	22	0	14	12	1					6	22	0	11	22	0	14	12	0					6	22	0	11	22	1	14	12	0					6	22	0	11	22	1	14	12	0
	6	23	0	11	23	0	14	13	0					6	23	0	11	23	2	14	13	0					6	23	0	11	23	0	14	13	1					6	23	0	11	23	0	14	13	0
	6	24	0	11	24	0	14	14	2					6	24	0	11	24	2	14	14	0					6	24	0	11	24	1	14	14	0					6	24	0	11	24	0	14	14	0
	6	25	0	11	25	0	14	15	0					6	25	0	11	25	0	14	15	1					6	25	0	11	25	0	14	15	2					6	25	1	11	25	0	14	15	0
	6	26	0	12	1	0	14	16	0					6	26	0	12	1	1	14	16	1					6	26	0	12	1	1	14	16	1					6	26	0	12	1	2	14	16	0
	6	27	0	12	2	0	14	17	3					6	27	0	12	2	0	14	17	0					6	27	0	12	2	1	14	17	0					6	27	0	12	2	0	14	17	4
	6	28	0	12	3	1	14	18	0					6	28	0	12	3	0	14	18	0					6	28	0	12	3	0	14	18	2					6	28	0	12	3	0	14	18	4
	6	29	0	12	4	1	14	19	1					6	29	0	12	4	0	14	19	0					6	29	0	12	4	0	14	19	1					6	29	0	12	4	4	14	19	0
	6	30	0	12	5	0	14	20	0					6	30	0	12	5	0	14	20	2					6	30	0	12	5	0	14	20	1					6	30	0	12	5	1	14	20	2
	6	31	0	12	6	0	15	1	0					6	31	0	12	6	2	15	1	0					6	31	1	12	6	1	15	1	0					6	31	0	12	6	1	15	1	1
	6	32	0	12	7	0	15	2	2					6	32	0	12	7	0	15	2	0					6	32	0	12	7	2	15	2	1					6	32	0	12	7	3	15	2	1
	6	33	0	12	8	0	15	3	1					6	33	0	12	8	0	15	3	2					6	33	0	12	8	3	15	3	0					6	33	1	12	8	3	15	3	1
	6	34	0	12	9	2	15	4	1					6	34	0	12	9	1	15	4	0					6	34	0	12	9	0	15	4	0					6	34	0	12	9	0	15	4	1
	6	35	0	12	10	0	15	5	1					6	35	0	12	10	0	15	5	0					6	35	0	12	10	0	15	5	0					6	35	0	12	10	1	15	5	2
	6	36	0	12	11	0	15	6	0					6	36	0	12	11	0	15	6	2					6	36	0	12	11	0	15	6	2					6	36	0	12	11	0	15	6	1
	6	37	1	12	12	0	15	7	3					6	37	0	12	12	1	15	7	4					6	37	1	12	12	0	15	7	0					6	37	0	12	12	2	15	7	4
	6	38	0	12	13	1	15	8	3					6	38	0	12	13	0	15	8	1					6	38	0	12	13	0	15	8	0					6	38	0	12	13	2	15	8	1
	6	39	0	12	14	0	15	9	0					6	39	0	12	14	0	15	9	0					6	39	0	12	14	2	15	9	3					6	39	0	12	14	0	15	9	1
	6	40	0	12	15	0	15	10	0					6	40	0	12	15	1	15	10	0					6	40	0	12	15	2	15	10	0					6	40	0	12	15	0	15	10	0
	6	41	0	12	16	0	15	11	1					6	41	0	12	16	0	15	11	0					6	41	0	12	16	1	15	11	2					6	41	0	12	16	1	15	11	0
	6	42	0	12	17	0	15	12	3					6	42	0	12	17	0	15	12	0					6	42	0	12	17	0	15	12	3					6	42	0	12	17	0	15	12	0
	6	43	0	12	18	1	15	13	0					6	43	0	12	18	0	15	13	1					6	43	0	12	18	1	15	13	1					6	43	0	12	18	0	15	13	3
	6	44	0	12	19	0	15	14	0					6	44	0	12	19	1	15	14	0					6	44	0	12	19	0	15	14	0					6	44	0	12	19	1	15	14	0
	6	45	1	12	20	0	15	15	0					6	45	0	12	20	0	15	15	0					6	45	0	12	20	2	15	15	4					6	45	0	12	20	0	15	15	0
	6	46	0	12	21	1	15	16	2					6	46	0	12	21	1	15	16	0					6	46	0	12	21	1	15	16	3					6	46	0	12	21	0	15	16	1
	6	47	0	12	22	0	15	17	0					6	47	0	12	22	0	15	17	0					6	47	1	12	22	1	15	17	0					6	47	0	12	22	0	15	17	0
	6	48	1	12	23	0	15	18	0					6	48	0	12	23	0	15	18	0					6	48	0	12	23	0	15	18	0					6	48	0	12	23	1	15	18	3
	6	49	0	12	24	0	15	19	0					6	49	0	12	24	0	15	19	1					6	49	0	12	24	0	15	19	1					6	49	0	12	24	0	15	19	0
	6	50	0	12	25	0	15	20	0					6	50	0	12	25	0	15	20	1					6	50	0	12	25	0	15	20	1					6	50	1	12	25	1	15	20	2
	7	1	0	13	1	0	16	1	0					7	1	0	13	1	0	16	1	0					7	1	0	13	1	0	16	1	0					7	1	1	13	1	1	16	1	1
	7	2	0	13	2	0	16	2	0					7	2	1	13	2	0	16	2	0					7	2	0	13	2	1	16	2	0					7	2	0	13	2	2	16	2	1
	7	3	0	13	3	0	16	3	1					7	3	0	13	3	1	16	3	0					7	3	0	13	3	0	16	3	0					7	3	0	13	3	1	16	3	1
	7	4	0	13	4	0	16	4	0					7	4	0	13	4	0	16	4	0					7	4	0	13	4	3	16	4	0					7	4	0	13	4	3	16	4	1
	7	5	2	13	5	0	16	5	0					7	5	0	13	5	0	16	5	0					7	5	0	13	5	0	16	5	1					7	5	0	13	5	3	16	5	1
	7	6	0	13	6	0	16	6	0					7	6	0	13	6	0	16	6	2					7	6	0	13	6	3	16	6	0					7	6	0	13	6	0	16	6	1
	7	7	0	13	7	0	16	7	0					7	7	0	13	7	0	16	7	0					7	7	0	13	7	1	16	7	0					7	7	1	13	7	2	16	7	1
	7	8	0	13	8	0	16	8	1					7	8	0	13	8	0	16	8	2					7	8	0	13	8	1	16	8	0					7	8	1	13	8	3	16	8	1
	7	9	0	13	9	0	16	9	2					7	9	0	13	9	0	16	9	0					7	9	0	13	9	0	16	9	1					7	9	1	13	9	0	16	9	1
	7	10	0	13	10	1	16	10	0					7	10	0	13	10	1	16	10	0					7	10	0	13	10	0	16	10	1					7	10	0	13	10	2	16	10	0
	7	11	0	13	11	0	16	11	0					7	11	0	13	11	1	16	11	1					7	11	0	13	11	0	16	11	2					7	11	0	13	11	0	16	11	0
	7	12	0	13	12	1	16	12	0					7	12	0	13	12	1	16	12	1					7	12	0	13	12	1	16	12	0					7	12	0	13	12	0	16	12	2
	7	13	0	13	13	0	16	13	0					7	13	0	13	13	1	16	13	1					7	13	0	13	13	0	16	13	1					7	13	0	13	13	0	16	13	0
	7	14	0	13	14	0	16	14	0					7	14	0	13	14	0	16	14	2					7	14	0	13	14	1	16	14	1					7	14	0	13	14	1	16	14	0
	7	15	0	13	15	0	16	15	0					7	15	0	13	15	0	16	15	0					7	15	1	13	15	0	16	15	0					7	15	0	13	15	2	16	15	0
	7	16	0	13	16	0	16	16	0					7	16	0	13	16	0	16	16	2					7	16	1	13	16	0	16	16	1					7	16	0	13	16	0	16	16	0
	7	17	0	13	17	2	16	17	0					7	17	0	13	17	0	16	17	0					7	17	1	13	17	2	16	17	1					7	17	0	13	17	0	16	17	3
	7	18	0	13	18	1	16	18	1					7	18	0	13	18	0	16	18	0					7	18	1	13	18	0	16	18	0					7	18	0	13	18	0	16	18	0
	7	19	0	13	19	4	16	19	1					7	19	0	13	19	0	16	19	0					7	19	1	13	19	0	16	19	2					7	19	1	13	19	2	16	19	2
	7	20	0	13	20	0	16	20	1					7	20	0	13	20	1	16	20	0					7	20	0	13	20	0	16	20	1					7	20	0	13	20	0	16	20	1
	7	21	0	13	21	1	17	1	0					7	21	0	13	21	0	17	1	2					7	21	0	13	21	0	17	1	0					7	21	0	13	21	2	17	1	0
	7	22	0	13	22	0	17	2	0					7	22	0	13	22	1	17	2	3					7	22	0	13	22	2	17	2	0					7	22	0	13	22	0	17	2	1
	7	23	0	13	23	0	17	3	2					7	23	0	13	23	0	17	3	5					7	23	2	13	23	0	17	3	0					7	23	0	13	23	0	17	3	4
	7	24	0	13	24	0	17	4	0					7	24	0	13	24	0	17	4	0					7	24	1	13	24	0	17	4	0					7	24	0	13	24	1	17	4	1
	7	25	0	13	25	0	17	5	0					7	25	0	13	25	1	17	5	0					7	25	0	13	25	0	17	5	0					7	25	0	13	25	0	17	5	1
	7	26	0	14	1	0	17	6	0					7	26	0	14	1	0	17	6	0					7	26	0	14	1	0	17	6	0					7	26	0	14	1	2	17	6	2
	7	27	0	14	2	0	17	7	0					7	27	0	14	2	0	17	7	0					7	27	0	14	2	0	17	7	0					7	27	0	14	2	0	17	7	1
	7	28	0	14	3	0	17	8	0					7	28	0	14	3	1	17	8	0					7	28	0	14	3	0	17	8	0					7	28	0	14	3	0	17	8	0
	7	29	0	14	4	0	17	9	0					7	29	0	14	4	0	17	9	0					7	29	0	14	4	0	17	9	1					7	29	0	14	4	1	17	9	0
	7	30	0	14	5	0	17	10	1					7	30	0	14	5	1	17	10	1					7	30	0	14	5	0	17	10	0					7	30	0	14	5	1	17	10	0
	7	31	0	14	6	0	17	11	1					7	31	0	14	6	0	17	11	0					7	31	0	14	6	0	17	11	2					7	31	0	14	6	0	17	11	3
	7	32	0	14	7	0	17	12	0					7	32	0	14	7	2	17	12	0					7	32	0	14	7	0	17	12	1					7	32	0	14	7	1	17	12	0
	7	33	0	14	8	0	17	13	0					7	33	0	14	8	2	17	13	0					7	33	0	14	8	1	17	13	3					7	33	0	14	8	4	17	13	1
	7	34	0	14	9	1	17	14	0					7	34	0	14	9	1	17	14	1					7	34	0	14	9	0	17	14	2					7	34	0	14	9	1	17	14	0
	7	35	1	14	10	0	17	15	0					7	35	0	14	10	0	17	15	2					7	35	0	14	10	0	17	15	2					7	35	0	14	10	2	17	15	1
	7	36	0	14	11	0	17	16	0					7	36	0	14	11	0	17	16	3					7	36	0	14	11	1	17	16	1					7	36	0	14	11	0	17	16	1
	7	37	0	14	12	0	17	17	0					7	37	0	14	12	0	17	17	1					7	37	0	14	12	0	17	17	1					7	37	0	14	12	1	17	17	0
	7	38	0	14	13	0	17	18	0					7	38	0	14	13	0	17	18	1					7	38	0	14	13	0	17	18	1					7	38	0	14	13	0	17	18	2
	7	39	0	14	14	0	17	19	0					7	39	0	14	14	0	17	19	1					7	39	0	14	14	0	17	19	0					7	39	0	14	14	0	17	19	4
	7	40	0	14	15	0	17	20	0					7	40	0	14	15	1	17	20	0					7	40	0	14	15	0	17	20	1					7	40	0	14	15	0	17	20	2
	7	41	0	14	16	0	18	1	0					7	41	0	14	16	0	18	1	1					7	41	0	14	16	1	18	1	0					7	41	0	14	16	0	18	1	0
	7	42	0	14	17	0	18	2	0					7	42	0	14	17	0	18	2	0					7	42	0	14	17	2	18	2	2					7	42	0	14	17	0	18	2	3
	7	43	0	14	18	3	18	3	0					7	43	0	14	18	0	18	3	1					7	43	0	14	18	0	18	3	0					7	43	0	14	18	0	18	3	1
	7	44	0	14	19	3	18	4	0					7	44	0	14	19	2	18	4	3					7	44	0	14	19	0	18	4	0					7	44	0	14	19	0	18	4	0
	7	45	0	14	20	0	18	5	0					7	45	0	14	20	1	18	5	0					7	45	0	14	20	2	18	5	0					7	45	0	14	20	0	18	5	2
	7	46	0	14	21	1	18	6	0					7	46	0	14	21	0	18	6	1					7	46	1	14	21	0	18	6	2					7	46	1	14	21	0	18	6	1
	7	47	0	14	22	0	18	7	0					7	47	0	14	22	0	18	7	2					7	47	0	14	22	1	18	7	0					7	47	0	14	22	1	18	7	2
	7	48	0	14	23	0	18	8	0					7	48	0	14	23	1	18	8	1					7	48	1	14	23	1	18	8	0					7	48	0	14	23	0	18	8	1
	7	49	0	14	24	0	18	9	1					7	49	0	14	24	2	18	9	0					7	49	0	14	24	0	18	9	0					7	49	0	14	24	0	18	9	0
	7	50	0	14	25	0	18	10	1					7	50	0	14	25	1	18	10	1					7	50	0	14	25	0	18	10	0					7	50	0	14	25	0	18	10	0
	8	1	0	15	1	0	18	11	1					8	1	0	15	1	0	18	11	1					8	1	0	15	1	0	18	11	0					8	1	0	15	1	4	18	11	1
	8	2	0	15	2	1	18	12	1					8	2	0	15	2	1	18	12	0					8	2	0	15	2	1	18	12	4					8	2	0	15	2	1	18	12	1
	8	3	0	15	3	0	18	13	0					8	3	1	15	3	1	18	13	1					8	3	0	15	3	2	18	13	0					8	3	0	15	3	1	18	13	1
	8	4	0	15	4	0	18	14	1					8	4	0	15	4	0	18	14	0					8	4	0	15	4	0	18	14	2					8	4	2	15	4	2	18	14	0
	8	5	1	15	5	0	18	15	0					8	5	0	15	5	2	18	15	0					8	5	0	15	5	0	18	15	1					8	5	2	15	5	1	18	15	0
	8	6	0	15	6	0	18	16	0					8	6	0	15	6	0	18	16	0					8	6	1	15	6	0	18	16	0					8	6	1	15	6	0	18	16	0
	8	7	0	15	7	1	18	17	0					8	7	0	15	7	1	18	17	1					8	7	1	15	7	1	18	17	0					8	7	0	15	7	0	18	17	0
	8	8	0	15	8	2	18	18	1					8	8	0	15	8	0	18	18	2					8	8	0	15	8	0	18	18	1					8	8	0	15	8	0	18	18	4
	8	9	0	15	9	1	18	19	0					8	9	0	15	9	1	18	19	1					8	9	0	15	9	0	18	19	0					8	9	1	15	9	1	18	19	1
	8	10	0	15	10	0	18	20	0					8	10	0	15	10	1	18	20	1					8	10	0	15	10	0	18	20	1					8	10	0	15	10	0	18	20	3
	8	11	0	15	11	0	19	1	0					8	11	1	15	11	1	19	1	1					8	11	0	15	11	0	19	1	0					8	11	0	15	11	0	19	1	1
	8	12	0	15	12	2	19	2	2					8	12	1	15	12	2	19	2	4					8	12	0	15	12	0	19	2	0					8	12	1	15	12	1	19	2	4
	8	13	0	15	13	1	19	3	0					8	13	0	15	13	0	19	3	0					8	13	0	15	13	1	19	3	0					8	13	0	15	13	0	19	3	0
	8	14	0	15	14	0	19	4	0					8	14	0	15	14	0	19	4	1					8	14	0	15	14	0	19	4	0					8	14	0	15	14	0	19	4	0
	8	15	0	15	15	0	19	5	3					8	15	0	15	15	0	19	5	4					8	15	0	15	15	0	19	5	0					8	15	0	15	15	0	19	5	1
	8	16	0	15	16	1	19	6	3					8	16	0	15	16	0	19	6	2					8	16	1	15	16	1	19	6	0					8	16	0	15	16	1	19	6	2
	8	17	0	15	17	0	19	7	2					8	17	0	15	17	0	19	7	6					8	17	0	15	17	2	19	7	0					8	17	0	15	17	1	19	7	4
	8	18	0	15	18	1	19	8	3					8	18	0	15	18	0	19	8	0					8	18	1	15	18	0	19	8	0					8	18	0	15	18	0	19	8	1
	8	19	0	15	19	2	19	9	0					8	19	0	15	19	0	19	9	1					8	19	0	15	19	1	19	9	1					8	19	0	15	19	1	19	9	0
	8	20	0	15	20	1	19	10	0					8	20	0	15	20	0	19	10	1					8	20	1	15	20	3	19	10	2					8	20	0	15	20	0	19	10	0
	8	21	0	15	21	0	19	11	0					8	21	0	15	21	0	19	11	2					8	21	0	15	21	1	19	11	1					8	21	0	15	21	0	19	11	1
	8	22	0	15	22	0	19	12	2					8	22	0	15	22	0	19	12	0					8	22	0	15	22	0	19	12	1					8	22	0	15	22	0	19	12	1
	8	23	0	15	23	0	19	13	2					8	23	3	15	23	0	19	13	0					8	23	1	15	23	0	19	13	1					8	23	0	15	23	0	19	13	0
	8	24	0	15	24	0	19	14	0					8	24	0	15	24	0	19	14	1					8	24	2	15	24	1	19	14	1					8	24	0	15	24	0	19	14	0
	8	25	0	15	25	0	19	15	0					8	25	0	15	25	0	19	15	1					8	25	0	15	25	0	19	15	0					8	25	0	15	25	1	19	15	1
	8	26	0	16	1	1	19	16	0					8	26	0	16	1	0	19	16	0					8	26	0	16	1	0	19	16	0					8	26	0	16	1	1	19	16	0
	8	27	0	16	2	0	19	17	0					8	27	0	16	2	1	19	17	0					8	27	0	16	2	0	19	17	2					8	27	0	16	2	0	19	17	2
	8	28	0	16	3	1	19	18	0					8	28	0	16	3	0	19	18	0					8	28	0	16	3	0	19	18	0					8	28	0	16	3	0	19	18	1
	8	29	0	16	4	1	19	19	5					8	29	0	16	4	0	19	19	1					8	29	0	16	4	0	19	19	0					8	29	0	16	4	3	19	19	0
	8	30	0	16	5	1	19	20	1					8	30	0	16	5	0	19	20	2					8	30	0	16	5	0	19	20	2					8	30	1	16	5	0	19	20	1
	8	31	0	16	6	2	20	1	3					8	31	0	16	6	0	20	1	3					8	31	0	16	6	0	20	1	0					8	31	0	16	6	0	20	1	0
	8	32	0	16	7	1	20	2	1					8	32	0	16	7	1	20	2	1					8	32	0	16	7	0	20	2	0					8	32	0	16	7	1	20	2	0
	8	33	0	16	8	0	20	3	0					8	33	0	16	8	0	20	3	3					8	33	0	16	8	0	20	3	0					8	33	1	16	8	1	20	3	2
	8	34	0	16	9	4	20	4	0					8	34	0	16	9	0	20	4	0					8	34	0	16	9	0	20	4	0					8	34	0	16	9	1	20	4	1
	8	35	0	16	10	0	20	5	1					8	35	0	16	10	2	20	5	0					8	35	0	16	10	3	20	5	0					8	35	0	16	10	0	20	5	1
	8	36	0	16	11	0	20	6	0					8	36	0	16	11	0	20	6	3					8	36	1	16	11	0	20	6	2					8	36	0	16	11	1	20	6	1
	8	37	0	16	12	1	20	7	3					8	37	0	16	12	0	20	7	7					8	37	1	16	12	0	20	7	0					8	37	0	16	12	2	20	7	1
	8	38	0	16	13	1	20	8	4					8	38	1	16	13	0	20	8	2					8	38	0	16	13	0	20	8	4					8	38	0	16	13	1	20	8	1
	8	39	1	16	14	0	20	9	0					8	39	0	16	14	0	20	9	2					8	39	0	16	14	0	20	9	1					8	39	0	16	14	0	20	9	0
	8	40	0	16	15	0	20	10	1					8	40	0	16	15	0	20	10	0					8	40	0	16	15	1	20	10	2					8	40	0	16	15	0	20	10	0
	8	41	0	16	16	0	20	11	0					8	41	1	16	16	0	20	11	0					8	41	1	16	16	0	20	11	0					8	41	0	16	16	1	20	11	0
	8	42	0	16	17	0	20	12	0					8	42	1	16	17	0	20	12	0					8	42	0	16	17	0	20	12	1					8	42	0	16	17	0	20	12	0
	8	43	0	16	18	0	20	13	1					8	43	0	16	18	0	20	13	0					8	43	0	16	18	0	20	13	2					8	43	0	16	18	0	20	13	0
	8	44	0	16	19	1	20	14	0					8	44	0	16	19	0	20	14	2					8	44	0	16	19	3	20	14	1					8	44	0	16	19	0	20	14	0
	8	45	0	16	20	0	20	15	2					8	45	0	16	20	1	20	15	3					8	45	0	16	20	0	20	15	1					8	45	0	16	20	0	20	15	1
	8	46	0	16	21	0	20	16	2					8	46	0	16	21	0	20	16	0					8	46	0	16	21	0	20	16	3					8	46	0	16	21	1	20	16	0
	8	47	0	16	22	0	20	17	0					8	47	0	16	22	0	20	17	0					8	47	1	16	22	0	20	17	0					8	47	0	16	22	0	20	17	2
	8	48	0	16	23	0	20	18	0					8	48	0	16	23	1	20	18	1					8	48	0	16	23	1	20	18	2					8	48	0	16	23	0	20	18	2
	8	49	0	16	24	0	20	19	2					8	49	0	16	24	0	20	19	1					8	49	0	16	24	1	20	19	1					8	49	0	16	24	0	20	19	3
	8	50	0	16	25	0	20	20	2					8	50	0	16	25	0	20	20	0					8	50	0	16	25	0	20	20	1					8	50	0	16	25	0	20	20	1
	9	1	0	17	1	0								9	1	0	17	1	3								9	1	0	17	1	0								9	1	1	17	1	0
	9	2	0	17	2	0								9	2	0	17	2	0								9	2	0	17	2	0								9	2	1	17	2	1
	9	3	0	17	3	2								9	3	0	17	3	0								9	3	0	17	3	2								9	3	0	17	3	0
	9	4	0	17	4	0								9	4	1	17	4	1								9	4	0	17	4	0								9	4	0	17	4	0
	9	5	0	17	5	1								9	5	0	17	5	0								9	5	0	17	5	0								9	5	2	17	5	0
	9	6	0	17	6	0								9	6	0	17	6	0								9	6	1	17	6	0								9	6	0	17	6	1
	9	7	0	17	7	0								9	7	0	17	7	0								9	7	1	17	7	0								9	7	0	17	7	2
	9	8	0	17	8	1								9	8	0	17	8	0								9	8	0	17	8	0								9	8	1	17	8	1
	9	9	0	17	9	1								9	9	0	17	9	1								9	9	0	17	9	2								9	9	1	17	9	2
	9	10	0	17	10	0								9	10	0	17	10	0								9	10	0	17	10	2								9	10	0	17	10	1
	9	11	0	17	11	0								9	11	1	17	11	0								9	11	0	17	11	1								9	11	0	17	11	0
	9	12	0	17	12	0								9	12	0	17	12	0								9	12	0	17	12	3								9	12	0	17	12	0
	9	13	0	17	13	0								9	13	0	17	13	3								9	13	0	17	13	1								9	13	0	17	13	0
	9	14	0	17	14	1								9	14	0	17	14	0								9	14	0	17	14	1								9	14	0	17	14	0
	9	15	0	17	15	0								9	15	0	17	15	0								9	15	0	17	15	0								9	15	0	17	15	0
	9	16	0	17	16	0								9	16	0	17	16	0								9	16	1	17	16	2								9	16	0	17	16	0
	9	17	0	17	17	0								9	17	0	17	17	0								9	17	1	17	17	0								9	17	0	17	17	0
	9	18	0	17	18	2								9	18	0	17	18	1								9	18	1	17	18	0								9	18	0	17	18	0
	9	19	0	17	19	0								9	19	2	17	19	0								9	19	0	17	19	1								9	19	0	17	19	0
	9	20	0	17	20	0								9	20	0	17	20	1								9	20	0	17	20	1								9	20	0	17	20	0
	9	21	0	17	21	1								9	21	0	17	21	0								9	21	0	17	21	0								9	21	0	17	21	3
	9	22	0	17	22	0								9	22	0	17	22	0								9	22	0	17	22	1								9	22	0	17	22	4
	9	23	0	17	23	0								9	23	0	17	23	0								9	23	2	17	23	0								9	23	0	17	23	0
	9	24	0	17	24	1								9	24	0	17	24	1								9	24	1	17	24	1								9	24	0	17	24	0
	9	25	0	17	25	0								9	25	0	17	25	2								9	25	0	17	25	1								9	25	0	17	25	0
	9	26	0	18	1	0								9	26	0	18	1	0								9	26	0	18	1	0								9	26	0	18	1	1
	9	27	0	18	2	2								9	27	0	18	2	0								9	27	0	18	2	2								9	27	0	18	2	1
	9	28	0	18	3	0								9	28	0	18	3	0								9	28	0	18	3	0								9	28	0	18	3	1
	9	29	0	18	4	1								9	29	0	18	4	1								9	29	0	18	4	0								9	29	0	18	4	1
	9	30	0	18	5	0								9	30	0	18	5	0								9	30	0	18	5	0								9	30	0	18	5	2
	9	31	0	18	6	0								9	31	0	18	6	0								9	31	0	18	6	1								9	31	0	18	6	0
	9	32	0	18	7	1								9	32	0	18	7	0								9	32	0	18	7	1								9	32	0	18	7	0
	9	33	0	18	8	1								9	33	0	18	8	0								9	33	0	18	8	0								9	33	0	18	8	1
	9	34	0	18	9	2								9	34	0	18	9	2								9	34	0	18	9	1								9	34	0	18	9	0
	9	35	0	18	10	0								9	35	0	18	10	1								9	35	0	18	10	1								9	35	0	18	10	1
	9	36	0	18	11	0								9	36	0	18	11	0								9	36	0	18	11	0								9	36	0	18	11	0
	9	37	0	18	12	0								9	37	0	18	12	1								9	37	0	18	12	1								9	37	0	18	12	0
	9	38	0	18	13	0								9	38	0	18	13	0								9	38	0	18	13	0								9	38	0	18	13	0
	9	39	0	18	14	1								9	39	0	18	14	0								9	39	0	18	14	0								9	39	0	18	14	0
	9	40	0	18	15	1								9	40	0	18	15	0								9	40	0	18	15	1								9	40	0	18	15	0
	9	41	0	18	16	0								9	41	0	18	16	0								9	41	0	18	16	0								9	41	0	18	16	0
	9	42	1	18	17	0								9	42	0	18	17	0								9	42	0	18	17	0								9	42	0	18	17	0
	9	43	0	18	18	0								9	43	0	18	18	0								9	43	0	18	18	1								9	43	0	18	18	0
	9	44	0	18	19	0								9	44	0	18	19	0								9	44	0	18	19	4								9	44	1	18	19	0
	9	45	1	18	20	0								9	45	0	18	20	0								9	45	0	18	20	2								9	45	1	18	20	0
	9	46	1	18	21	2								9	46	0	18	21	0								9	46	0	18	21	0								9	46	0	18	21	1
	9	47	0	18	22	0								9	47	0	18	22	0								9	47	0	18	22	0								9	47	0	18	22	0
	9	48	0	18	23	0								9	48	0	18	23	0								9	48	0	18	23	1								9	48	0	18	23	2
	9	49	0	18	24	0								9	49	0	18	24	0								9	49	0	18	24	0								9	49	0	18	24	0
	9	50	0	18	25	0								9	50	0	18	25	0								9	50	0	18	25	0								9	50	0	18	25	4
	10	1	0	19	1	0								10	1	0	19	1	0								10	1	0	19	1	0								10	1	1	19	1	0
	10	2	0	19	2	0								10	2	0	19	2	0								10	2	0	19	2	0								10	2	1	19	2	0
	10	3	0	19	3	0								10	3	0	19	3	0								10	3	0	19	3	0								10	3	1	19	3	0
	10	4	1	19	4	0								10	4	0	19	4	1								10	4	0	19	4	0								10	4	0	19	4	0
	10	5	0	19	5	1								10	5	0	19	5	0								10	5	0	19	5	0								10	5	0	19	5	2
	10	6	0	19	6	1								10	6	0	19	6	0								10	6	0	19	6	0								10	6	0	19	6	2
	10	7	0	19	7	0								10	7	0	19	7	3								10	7	0	19	7	0								10	7	0	19	7	2
	10	8	1	19	8	0								10	8	0	19	8	0								10	8	1	19	8	1								10	8	0	19	8	0
	10	9	0	19	9	3								10	9	0	19	9	4								10	9	0	19	9	0								10	9	2	19	9	3
	10	10	0	19	10	3								10	10	1	19	10	1								10	10	0	19	10	0								10	10	0	19	10	0
	10	11	0	19	11	0								10	11	0	19	11	0								10	11	0	19	11	2								10	11	0	19	11	1
	10	12	0	19	12	0								10	12	0	19	12	0								10	12	0	19	12	1								10	12	0	19	12	0
	10	13	0	19	13	0								10	13	0	19	13	0								10	13	0	19	13	1								10	13	0	19	13	0
	10	14	0	19	14	2								10	14	0	19	14	0								10	14	0	19	14	2								10	14	0	19	14	0
	10	15	0	19	15	0								10	15	0	19	15	0								10	15	0	19	15	2								10	15	0	19	15	2
	10	16	0	19	16	0								10	16	0	19	16	0								10	16	0	19	16	1								10	16	0	19	16	2
	10	17	0	19	17	0								10	17	0	19	17	1								10	17	0	19	17	0								10	17	0	19	17	1
	10	18	0	19	18	0								10	18	2	19	18	0								10	18	0	19	18	1								10	18	0	19	18	0
	10	19	0	19	19	0								10	19	0	19	19	0								10	19	1	19	19	0								10	19	0	19	19	0
	10	20	0	19	20	2								10	20	0	19	20	0								10	20	0	19	20	1								10	20	0	19	20	1
	10	21	0	19	21	0								10	21	0	19	21	0								10	21	1	19	21	0								10	21	0	19	21	0
	10	22	0	19	22	0								10	22	0	19	22	0								10	22	0	19	22	0								10	22	0	19	22	2
	10	23	0	19	23	1								10	23	0	19	23	0								10	23	0	19	23	1								10	23	0	19	23	0
	10	24	0	19	24	0								10	24	0	19	24	1								10	24	0	19	24	0								10	24	0	19	24	0
	10	25	0	19	25	0								10	25	0	19	25	1								10	25	0	19	25	1								10	25	0	19	25	0
	10	26	0	20	1	0								10	26	0	20	1	0								10	26	0	20	1	0								10	26	1	20	1	1
	10	27	0	20	2	0								10	27	1	20	2	0								10	27	0	20	2	0								10	27	2	20	2	1
	10	28	0	20	3	0								10	28	0	20	3	0								10	28	0	20	3	0								10	28	0	20	3	0
	10	29	0	20	4	1								10	29	0	20	4	0								10	29	0	20	4	0								10	29	0	20	4	1
	10	30	0	20	5	0								10	30	0	20	5	0								10	30	0	20	5	0								10	30	0	20	5	0
	10	31	0	20	6	0								10	31	0	20	6	0								10	31	0	20	6	1								10	31	0	20	6	1
	10	32	0	20	7	0								10	32	1	20	7	1								10	32	0	20	7	0								10	32	0	20	7	0
	10	33	0	20	8	0								10	33	0	20	8	0								10	33	0	20	8	0								10	33	0	20	8	0
	10	34	0	20	9	0								10	34	0	20	9	0								10	34	0	20	9	0								10	34	0	20	9	2
	10	35	0	20	10	0								10	35	0	20	10	1								10	35	0	20	10	0								10	35	1	20	10	0
	10	36	1	20	11	2								10	36	0	20	11	0								10	36	0	20	11	1								10	36	0	20	11	1
	10	37	0	20	12	0								10	37	0	20	12	0								10	37	0	20	12	1								10	37	0	20	12	0
	10	38	0	20	13	0								10	38	0	20	13	1								10	38	0	20	13	0								10	38	0	20	13	0
	10	39	0	20	14	0								10	39	0	20	14	0								10	39	0	20	14	1								10	39	0	20	14	0
	10	40	0	20	15	0								10	40	0	20	15	1								10	40	0	20	15	0								10	40	0	20	15	0
	10	41	1	20	16	0								10	41	0	20	16	1								10	41	0	20	16	1								10	41	0	20	16	0
	10	42	1	20	17	0								10	42	0	20	17	1								10	42	0	20	17	0								10	42	0	20	17	0
	10	43	0	20	18	0								10	43	0	20	18	1								10	43	0	20	18	0								10	43	0	20	18	0
	10	44	1	20	19	0								10	44	0	20	19	0								10	44	1	20	19	0								10	44	0	20	19	0
	10	45	0	20	20	0								10	45	0	20	20	2								10	45	0	20	20	1								10	45	0	20	20	0
	10	46	1	20	21	0								10	46	0	20	21	0								10	46	2	20	21	1								10	46	0	20	21	3
	10	47	1	20	22	0								10	47	0	20	22	0								10	47	1	20	22	0								10	47	0	20	22	0
	10	48	0	20	23	1								10	48	0	20	23	0								10	48	0	20	23	1								10	48	0	20	23	1
	10	49	0	20	24	1								10	49	1	20	24	0								10	49	0	20	24	1								10	49	0	20	24	1
	10	50	0	20	25	0								10	50	0	20	25	0								10	50	0	20	25	1								10	50	0	20	25	1
	11	1	0	21	1	0								11	1	0	21	1	0								11	1	0	21	1	0								11	1	0	21	1	0
	11	2	0	21	2	0								11	2	0	21	2	1								11	2	0	21	2	0								11	2	1	21	2	0
	11	3	0	21	3	0								11	3	0	21	3	3								11	3	0	21	3	0								11	3	0	21	3	2
	11	4	1	21	4	2								11	4	0	21	4	2								11	4	0	21	4	0								11	4	0	21	4	2
	11	5	0	21	5	0								11	5	1	21	5	0								11	5	0	21	5	0								11	5	0	21	5	1
	11	6	0	21	6	0								11	6	0	21	6	0								11	6	0	21	6	0								11	6	0	21	6	0
	11	7	0	21	7	0								11	7	0	21	7	0								11	7	0	21	7	0								11	7	0	21	7	1
	11	8	1	21	8	0								11	8	0	21	8	0								11	8	0	21	8	0								11	8	1	21	8	1
	11	9	0	21	9	0								11	9	0	21	9	0								11	9	0	21	9	0								11	9	0	21	9	1
	11	10	0	21	10	0								11	10	0	21	10	0								11	10	0	21	10	0								11	10	0	21	10	0
	11	11	0	21	11	0								11	11	0	21	11	0								11	11	0	21	11	1								11	11	0	21	11	0
	11	12	0	21	12	0								11	12	0	21	12	1								11	12	0	21	12	0								11	12	1	21	12	0
	11	13	0	21	13	2								11	13	0	21	13	0								11	13	0	21	13	1								11	13	1	21	13	3
	11	14	0	21	14	0								11	14	0	21	14	0								11	14	0	21	14	1								11	14	0	21	14	0
	11	15	1	21	15	0								11	15	0	21	15	0								11	15	0	21	15	1								11	15	0	21	15	0
	11	16	0	21	16	0								11	16	0	21	16	0								11	16	0	21	16	3								11	16	1	21	16	1
	11	17	0	21	17	0								11	17	0	21	17	1								11	17	0	21	17	2								11	17	0	21	17	0
	11	18	0	21	18	0								11	18	2	21	18	1								11	18	0	21	18	0								11	18	0	21	18	1
	11	19	0	21	19	0								11	19	0	21	19	2								11	19	0	21	19	2								11	19	1	21	19	0
	11	20	0	21	20	0								11	20	0	21	20	0								11	20	0	21	20	1								11	20	0	21	20	1
	11	21	0	21	21	0								11	21	0	21	21	1								11	21	1	21	21	0								11	21	0	21	21	0
	11	22	0	21	22	0								11	22	0	21	22	1								11	22	0	21	22	1								11	22	0	21	22	0
	11	23	0	21	23	0								11	23	0	21	23	0								11	23	0	21	23	0								11	23	0	21	23	2
	11	24	0	21	24	0								11	24	0	21	24	1								11	24	0	21	24	0								11	24	0	21	24	1
	11	25	0	21	25	0								11	25	0	21	25	0								11	25	0	21	25	1								11	25	0	21	25	2
	11	26	0	22	1	0								11	26	0	22	1	0								11	26	0	22	1	0								11	26	0	22	1	0
	11	27	0	22	2	0								11	27	0	22	2	3								11	27	0	22	2	1								11	27	0	22	2	0
	11	28	0	22	3	0								11	28	0	22	3	0								11	28	0	22	3	1								11	28	0	22	3	1
	11	29	0	22	4	0								11	29	0	22	4	1								11	29	0	22	4	0								11	29	0	22	4	1
	11	30	0	22	5	0								11	30	1	22	5	2								11	30	0	22	5	0								11	30	0	22	5	0
	11	31	0	22	6	0								11	31	0	22	6	0								11	31	0	22	6	0								11	31	0	22	6	1
	11	32	0	22	7	0								11	32	0	22	7	0								11	32	0	22	7	1								11	32	0	22	7	2
	11	33	0	22	8	0								11	33	0	22	8	0								11	33	1	22	8	0								11	33	0	22	8	1
	11	34	0	22	9	0								11	34	0	22	9	0								11	34	0	22	9	0								11	34	0	22	9	2
	11	35	0	22	10	0								11	35	0	22	10	1								11	35	0	22	10	0								11	35	0	22	10	1
	11	36	0	22	11	0								11	36	0	22	11	0								11	36	0	22	11	0								11	36	0	22	11	0
	11	37	0	22	12	1								11	37	0	22	12	0								11	37	0	22	12	0								11	37	0	22	12	0
	11	38	0	22	13	0								11	38	0	22	13	1								11	38	0	22	13	0								11	38	0	22	13	1
	11	39	0	22	14	2								11	39	0	22	14	0								11	39	0	22	14	0								11	39	0	22	14	0
	11	40	0	22	15	0								11	40	0	22	15	0								11	40	0	22	15	2								11	40	0	22	15	1
	11	41	0	22	16	0								11	41	0	22	16	0								11	41	0	22	16	0								11	41	0	22	16	0
	11	42	0	22	17	1								11	42	0	22	17	0								11	42	0	22	17	1								11	42	0	22	17	0
	11	43	0	22	18	0								11	43	0	22	18	0								11	43	0	22	18	1								11	43	0	22	18	0
	11	44	0	22	19	0								11	44	0	22	19	0								11	44	0	22	19	1								11	44	0	22	19	0
	11	45	0	22	20	0								11	45	0	22	20	2								11	45	0	22	20	0								11	45	0	22	20	0
	11	46	0	22	21	0								11	46	0	22	21	1								11	46	0	22	21	1								11	46	0	22	21	0
	11	47	0	22	22	1								11	47	0	22	22	0								11	47	0	22	22	0								11	47	0	22	22	3
	11	48	1	22	23	0								11	48	0	22	23	1								11	48	1	22	23	0								11	48	0	22	23	0
	11	49	0	22	24	0								11	49	0	22	24	1								11	49	0	22	24	0								11	49	0	22	24	4
	11	50	0	22	25	0								11	50	0	22	25	0								11	50	0	22	25	1								11	50	0	22	25	1
	12	1	0	23	1	0								12	1	0	23	1	2								12	1	0	23	1	0								12	1	0	23	1	0
	12	2	0	23	2	1								12	2	0	23	2	0								12	2	1	23	2	0								12	2	1	23	2	3
	12	3	0	23	3	0								12	3	0	23	3	0								12	3	0	23	3	0								12	3	0	23	3	0
	12	4	0	23	4	0								12	4	0	23	4	1								12	4	0	23	4	0								12	4	0	23	4	1
	12	5	0	23	5	0								12	5	0	23	5	1								12	5	0	23	5	0								12	5	0	23	5	0
	12	6	0	23	6	3								12	6	0	23	6	1								12	6	0	23	6	0								12	6	0	23	6	0
	12	7	0	23	7	0								12	7	0	23	7	3								12	7	0	23	7	0								12	7	0	23	7	0
	12	8	0	23	8	0								12	8	0	23	8	3								12	8	0	23	8	1								12	8	1	23	8	1
	12	9	0	23	9	2								12	9	0	23	9	3								12	9	0	23	9	0								12	9	0	23	9	0
	12	10	0	23	10	0								12	10	0	23	10	0								12	10	0	23	10	0								12	10	0	23	10	1
	12	11	0	23	11	1								12	11	0	23	11	0								12	11	0	23	11	0								12	11	0	23	11	0
	12	12	0	23	12	0								12	12	0	23	12	0								12	12	0	23	12	0								12	12	1	23	12	0
	12	13	0	23	13	0								12	13	0	23	13	2								12	13	0	23	13	1								12	13	0	23	13	0
	12	14	0	23	14	0								12	14	1	23	14	0								12	14	0	23	14	0								12	14	1	23	14	1
	12	15	0	23	15	1								12	15	0	23	15	0								12	15	0	23	15	2								12	15	1	23	15	0
	12	16	0	23	16	0								12	16	0	23	16	1								12	16	0	23	16	1								12	16	1	23	16	1
	12	17	0	23	17	0								12	17	0	23	17	0								12	17	1	23	17	1								12	17	0	23	17	0
	12	18	0	23	18	0								12	18	0	23	18	0								12	18	0	23	18	0								12	18	0	23	18	0
	12	19	0	23	19	0								12	19	0	23	19	0								12	19	0	23	19	0								12	19	2	23	19	0
	12	20	0	23	20	0								12	20	0	23	20	0								12	20	1	23	20	0								12	20	0	23	20	0
	12	21	0	23	21	0								12	21	0	23	21	0								12	21	1	23	21	0								12	21	0	23	21	0
	12	22	0	23	22	0								12	22	0	23	22	1								12	22	3	23	22	1								12	22	0	23	22	0
	12	23	0	23	23	0								12	23	0	23	23	0								12	23	0	23	23	1								12	23	0	23	23	1
	12	24	0	23	24	0								12	24	0	23	24	0								12	24	1	23	24	0								12	24	0	23	24	0
	12	25	0	23	25	0								12	25	0	23	25	1								12	25	0	23	25	0								12	25	0	23	25	2
	12	26	0	24	1	0								12	26	0	24	1	1								12	26	0	24	1	0								12	26	0	24	1	0
	12	27	0	24	2	1								12	27	0	24	2	5								12	27	0	24	2	0								12	27	0	24	2	3
	12	28	0	24	3	0								12	28	1	24	3	0								12	28	0	24	3	0								12	28	0	24	3	1
	12	29	0	24	4	0								12	29	0	24	4	0								12	29	0	24	4	0								12	29	0	24	4	0
	12	30	0	24	5	0								12	30	0	24	5	1								12	30	0	24	5	0								12	30	0	24	5	0
	12	31	1	24	6	1								12	31	0	24	6	2								12	31	0	24	6	0								12	31	0	24	6	1
	12	32	0	24	7	0								12	32	1	24	7	2								12	32	0	24	7	0								12	32	0	24	7	3
	12	33	0	24	8	3								12	33	0	24	8	3								12	33	0	24	8	1								12	33	0	24	8	0
	12	34	0	24	9	3								12	34	1	24	9	1								12	34	0	24	9	0								12	34	1	24	9	3
	12	35	0	24	10	1								12	35	0	24	10	0								12	35	0	24	10	1								12	35	0	24	10	0
	12	36	0	24	11	0								12	36	0	24	11	1								12	36	0	24	11	2								12	36	0	24	11	0
	12	37	0	24	12	0								12	37	0	24	12	1								12	37	0	24	12	2								12	37	0	24	12	0
	12	38	1	24	13	0								12	38	0	24	13	0								12	38	0	24	13	1								12	38	0	24	13	0
	12	39	0	24	14	1								12	39	0	24	14	1								12	39	0	24	14	0								12	39	0	24	14	0
	12	40	0	24	15	0								12	40	0	24	15	0								12	40	0	24	15	1								12	40	0	24	15	1
	12	41	0	24	16	2								12	41	0	24	16	0								12	41	0	24	16	1								12	41	0	24	16	0
	12	42	0	24	17	1								12	42	0	24	17	0								12	42	0	24	17	0								12	42	0	24	17	0
	12	43	0	24	18	0								12	43	0	24	18	2								12	43	0	24	18	0								12	43	0	24	18	1
	12	44	0	24	19	0								12	44	0	24	19	1								12	44	0	24	19	1								12	44	0	24	19	0
	12	45	0	24	20	0								12	45	0	24	20	0								12	45	1	24	20	0								12	45	0	24	20	0
	12	46	0	24	21	0								12	46	0	24	21	0								12	46	0	24	21	0								12	46	0	24	21	3
	12	47	2	24	22	0								12	47	0	24	22	0								12	47	0	24	22	1								12	47	0	24	22	0
	12	48	0	24	23	2								12	48	0	24	23	0								12	48	1	24	23	0								12	48	0	24	23	2
	12	49	0	24	24	4								12	49	1	24	24	1								12	49	0	24	24	0								12	49	0	24	24	1
	12	50	0	24	25	0								12	50	0	24	25	2								12	50	1	24	25	2								12	50	0	24	25	0
	13	1	0	25	1	3								13	1	0	25	1	0								13	1	0	25	1	0								13	1	0	25	1	0
	13	2	0	25	2	0								13	2	0	25	2	2								13	2	0	25	2	0								13	2	1	25	2	0
	13	3	0	25	3	1								13	3	2	25	3	2								13	3	0	25	3	0								13	3	0	25	3	0
	13	4	0	25	4	0								13	4	1	25	4	1								13	4	0	25	4	0								13	4	0	25	4	2
	13	5	0	25	5	0								13	5	0	25	5	0								13	5	1	25	5	0								13	5	1	25	5	1
	13	6	0	25	6	0								13	6	0	25	6	0								13	6	0	25	6	0								13	6	1	25	6	1
	13	7	0	25	7	0								13	7	0	25	7	2								13	7	0	25	7	1								13	7	2	25	7	0
	13	8	0	25	8	0								13	8	0	25	8	3								13	8	0	25	8	0								13	8	2	25	8	0
	13	9	0	25	9	4								13	9	0	25	9	3								13	9	0	25	9	0								13	9	1	25	9	2
	13	10	0	25	10	2								13	10	0	25	10	1								13	10	0	25	10	3								13	10	0	25	10	0
	13	11	0	25	11	0								13	11	0	25	11	1								13	11	0	25	11	0								13	11	0	25	11	0
	13	12	0	25	12	1								13	12	0	25	12	1								13	12	0	25	12	1								13	12	0	25	12	0
	13	13	0	25	13	0								13	13	0	25	13	0								13	13	0	25	13	0								13	13	1	25	13	0
	13	14	0	25	14	0								13	14	0	25	14	0								13	14	0	25	14	0								13	14	0	25	14	0
	13	15	0	25	15	0								13	15	0	25	15	0								13	15	0	25	15	1								13	15	1	25	15	0
	13	16	0	25	16	0								13	16	0	25	16	0								13	16	0	25	16	1								13	16	0	25	16	0
	13	17	0	25	17	0								13	17	0	25	17	1								13	17	0	25	17	1								13	17	0	25	17	0
	13	18	0	25	18	0								13	18	1	25	18	2								13	18	0	25	18	0								13	18	0	25	18	1
	13	19	0	25	19	3								13	19	0	25	19	1								13	19	0	25	19	0								13	19	2	25	19	0
	13	20	0	25	20	1								13	20	0	25	20	0								13	20	0	25	20	3								13	20	0	25	20	0
	13	21	0	25	21	0								13	21	0	25	21	0								13	21	0	25	21	0								13	21	0	25	21	1
	13	22	0	25	22	0								13	22	1	25	22	1								13	22	2	25	22	2								13	22	0	25	22	2
	13	23	0	25	23	1								13	23	0	25	23	0								13	23	0	25	23	0								13	23	0	25	23	0
	13	24	0	25	24	2								13	24	0	25	24	1								13	24	2	25	24	1								13	24	0	25	24	2
	13	25	0	25	25	1								13	25	0	25	25	0								13	25	0	25	25	1								13	25	0	25	25	1
	13	26	0											13	26	0											13	26	0											13	26	0
	13	27	0											13	27	0											13	27	0											13	27	0
	13	28	1											13	28	0											13	28	0											13	28	0
	13	29	2											13	29	1											13	29	0											13	29	0
	13	30	0											13	30	0											13	30	0											13	30	0
	13	31	0											13	31	0											13	31	0											13	31	0
	13	32	1											13	32	0											13	32	0											13	32	0
	13	33	1											13	33	0											13	33	0											13	33	0
	13	34	0											13	34	0											13	34	0											13	34	1
	13	35	0											13	35	0											13	35	0											13	35	0
	13	36	0											13	36	0											13	36	0											13	36	0
	13	37	0											13	37	0											13	37	0											13	37	0
	13	38	1											13	38	1											13	38	0											13	38	0
	13	39	0											13	39	0											13	39	0											13	39	0
	13	40	0											13	40	0											13	40	0											13	40	0
	13	41	0											13	41	0											13	41	0											13	41	0
	13	42	0											13	42	0											13	42	0											13	42	0
	13	43	0											13	43	0											13	43	0											13	43	0
	13	44	0											13	44	0											13	44	0											13	44	0
	13	45	0											13	45	0											13	45	0											13	45	0
	13	46	0											13	46	0											13	46	0											13	46	0
	13	47	0											13	47	1											13	47	0											13	47	0
	13	48	0											13	48	1											13	48	0											13	48	0
	13	49	0											13	49	0											13	49	0											13	49	0
	13	50	0											13	50	0											13	50	1											13	50	0
	14	1	0											14	1	0											14	1	0											14	1	0
	14	2	0											14	2	1											14	2	0											14	2	0
	14	3	0											14	3	0											14	3	0											14	3	0
	14	4	0											14	4	0											14	4	2											14	4	0
	14	5	0											14	5	1											14	5	1											14	5	0
	14	6	0											14	6	1											14	6	0											14	6	0
	14	7	0											14	7	0											14	7	0											14	7	0
	14	8	0											14	8	1											14	8	0											14	8	2
	14	9	0											14	9	0											14	9	0											14	9	3
	14	10	0											14	10	0											14	10	0											14	10	0
	14	11	0											14	11	0											14	11	0											14	11	0
	14	12	0											14	12	0											14	12	0											14	12	1
	14	13	0											14	13	0											14	13	0											14	13	0
	14	14	0											14	14	0											14	14	0											14	14	0
	14	15	0											14	15	0											14	15	0											14	15	0
	14	16	0											14	16	0											14	16	0											14	16	1
	14	17	0											14	17	1											14	17	0											14	17	0
	14	18	0											14	18	0											14	18	0											14	18	0
	14	19	0											14	19	0											14	19	0											14	19	0
	14	20	0											14	20	1											14	20	0											14	20	0
	14	21	0											14	21	0											14	21	0											14	21	1
	14	22	0											14	22	0											14	22	1											14	22	0
	14	23	0											14	23	0											14	23	0											14	23	0
	14	24	0											14	24	1											14	24	0											14	24	0
	14	25	0											14	25	0											14	25	0											14	25	0
	14	26	1											14	26	0											14	26	0											14	26	0
	14	27	0											14	27	0											14	27	0											14	27	0
	14	28	2											14	28	0											14	28	1											14	28	0
	14	29	0											14	29	2											14	29	0											14	29	0
	14	30	0											14	30	0											14	30	0											14	30	0
	14	31	0											14	31	0											14	31	0											14	31	0
	14	32	2											14	32	1											14	32	0											14	32	0
	14	33	0											14	33	0											14	33	0											14	33	0
	14	34	0											14	34	0											14	34	0											14	34	0
	14	35	0											14	35	0											14	35	0											14	35	0
	14	36	0											14	36	0											14	36	2											14	36	0
	14	37	0											14	37	0											14	37	0											14	37	0
	14	38	0											14	38	0											14	38	0											14	38	0
	14	39	0											14	39	0											14	39	0											14	39	0
	14	40	0											14	40	0											14	40	0											14	40	0
	14	41	0											14	41	0											14	41	0											14	41	0
	14	42	0											14	42	0											14	42	0											14	42	0
	14	43	0											14	43	1											14	43	0											14	43	0
	14	44	2											14	44	0											14	44	0											14	44	0
	14	45	0											14	45	0											14	45	0											14	45	0
	14	46	0											14	46	1											14	46	0											14	46	0
	14	47	0											14	47	0											14	47	0											14	47	0
	14	48	0											14	48	0											14	48	0											14	48	0
	14	49	0											14	49	0											14	49	0											14	49	0
	14	50	0											14	50	0											14	50	0											14	50	0
	15	1	0											15	1	0											15	1	0											15	1	0
	15	2	0											15	2	0											15	2	0											15	2	1
	15	3	0											15	3	0											15	3	0											15	3	0
	15	4	0											15	4	1											15	4	0											15	4	0
	15	5	1											15	5	0											15	5	0											15	5	0
	15	6	1											15	6	0											15	6	0											15	6	0
	15	7	0											15	7	0											15	7	0											15	7	0
	15	8	0											15	8	0											15	8	0											15	8	0
	15	9	0											15	9	0											15	9	0											15	9	3
	15	10	0											15	10	0											15	10	0											15	10	1
	15	11	0											15	11	0											15	11	0											15	11	1
	15	12	0											15	12	0											15	12	0											15	12	0
	15	13	0											15	13	1											15	13	0											15	13	0
	15	14	0											15	14	1											15	14	0											15	14	1
	15	15	0											15	15	1											15	15	0											15	15	1
	15	16	0											15	16	0											15	16	0											15	16	0
	15	17	0											15	17	0											15	17	0											15	17	1
	15	18	0											15	18	0											15	18	0											15	18	2
	15	19	0											15	19	0											15	19	0											15	19	0
	15	20	0											15	20	0											15	20	0											15	20	2
	15	21	0											15	21	2											15	21	0											15	21	0
	15	22	0											15	22	0											15	22	0											15	22	0
	15	23	0											15	23	0											15	23	0											15	23	0
	15	24	0											15	24	1											15	24	0											15	24	0
	15	25	0											15	25	0											15	25	0											15	25	0
	15	26	0											15	26	1											15	26	0											15	26	0
	15	27	0											15	27	1											15	27	0											15	27	0
	15	28	0											15	28	1											15	28	0											15	28	0
	15	29	0											15	29	0											15	29	0											15	29	0
	15	30	0											15	30	0											15	30	0											15	30	0
	15	31	0											15	31	0											15	31	0											15	31	0
	15	32	0											15	32	0											15	32	0											15	32	0
	15	33	0											15	33	0											15	33	1											15	33	0
	15	34	0											15	34	1											15	34	0											15	34	0
	15	35	0											15	35	0											15	35	0											15	35	0
	15	36	0											15	36	0											15	36	0											15	36	0
	15	37	0											15	37	0											15	37	0											15	37	0
	15	38	0											15	38	0											15	38	1											15	38	0
	15	39	0											15	39	0											15	39	0											15	39	0
	15	40	0											15	40	0											15	40	0											15	40	0
	15	41	0											15	41	0											15	41	0											15	41	0
	15	42	0											15	42	0											15	42	0											15	42	0
	15	43	0											15	43	0											15	43	0											15	43	0
	15	44	1											15	44	0											15	44	0											15	44	0
	15	45	0											15	45	0											15	45	0											15	45	1
	15	46	0											15	46	0											15	46	0											15	46	0
	15	47	0											15	47	0											15	47	1											15	47	0
	15	48	0											15	48	1											15	48	0											15	48	0
	15	49	0											15	49	0											15	49	0											15	49	0
	15	50	0											15	50	0											15	50	0											15	50	0
	16	1	1											16	1	1											16	1	0											16	1	0
	16	2	0											16	2	1											16	2	0											16	2	0
	16	3	0											16	3	0											16	3	0											16	3	0
	16	4	1											16	4	0											16	4	0											16	4	0
	16	5	0											16	5	1											16	5	0											16	5	0
	16	6	1											16	6	0											16	6	0											16	6	0
	16	7	0											16	7	0											16	7	0											16	7	0
	16	8	0											16	8	1											16	8	1											16	8	0
	16	9	0											16	9	0											16	9	0											16	9	0
	16	10	0											16	10	0											16	10	0											16	10	0
	16	11	0											16	11	0											16	11	0											16	11	1
	16	12	0											16	12	0											16	12	0											16	12	0
	16	13	0											16	13	0											16	13	0											16	13	0
	16	14	0											16	14	0											16	14	1											16	14	0
	16	15	0											16	15	0											16	15	0											16	15	2
	16	16	0											16	16	0											16	16	0											16	16	2
	16	17	0											16	17	0											16	17	2											16	17	0
	16	18	0											16	18	0											16	18	0											16	18	0
	16	19	0											16	19	0											16	19	0											16	19	1
	16	20	0											16	20	0											16	20	0											16	20	1
	16	21	0											16	21	0											16	21	0											16	21	0
	16	22	0											16	22	0											16	22	0											16	22	1
	16	23	0											16	23	0											16	23	0											16	23	0
	16	24	0											16	24	0											16	24	0											16	24	0
	16	25	0											16	25	0											16	25	0											16	25	0
	16	26	0											16	26	1											16	26	0											16	26	0
	16	27	0											16	27	0											16	27	0											16	27	0
	16	28	0											16	28	0											16	28	0											16	28	0
	16	29	1											16	29	0											16	29	0											16	29	0
	16	30	0											16	30	0											16	30	0											16	30	0
	16	31	0											16	31	0											16	31	0											16	31	0
	16	32	1											16	32	0											16	32	0											16	32	0
	16	33	0											16	33	0											16	33	1											16	33	0
	16	34	0											16	34	0											16	34	0											16	34	0
	16	35	0											16	35	1											16	35	0											16	35	0
	16	36	0											16	36	1											16	36	1											16	36	0
	16	37	0											16	37	0											16	37	0											16	37	0
	16	38	0											16	38	0											16	38	0											16	38	0
	16	39	0											16	39	1											16	39	0											16	39	0
	16	40	0											16	40	0											16	40	0											16	40	0
	16	41	0											16	41	0											16	41	0											16	41	0
	16	42	0											16	42	0											16	42	0											16	42	0
	16	43	0											16	43	0											16	43	0											16	43	0
	16	44	1											16	44	2											16	44	0											16	44	0
	16	45	0											16	45	1											16	45	0											16	45	0
	16	46	0											16	46	0											16	46	0											16	46	0
	16	47	0											16	47	1											16	47	0											16	47	0
	16	48	0											16	48	1											16	48	0											16	48	0
	16	49	0											16	49	0											16	49	0											16	49	1
	16	50	0											16	50	0											16	50	0											16	50	0
	17	1	0											17	1	0											17	1	0											17	1	0
	17	2	1											17	2	0											17	2	1											17	2	0
	17	3	0											17	3	0											17	3	0											17	3	0
	17	4	0											17	4	0											17	4	0											17	4	0
	17	5	0											17	5	0											17	5	0											17	5	2
	17	6	0											17	6	0											17	6	1											17	6	0
	17	7	1											17	7	0											17	7	1											17	7	0
	17	8	0											17	8	0											17	8	0											17	8	1
	17	9	1											17	9	1											17	9	0											17	9	1
	17	10	0											17	10	1											17	10	0											17	10	0
	17	11	0											17	11	0											17	11	0											17	11	0
	17	12	0											17	12	1											17	12	0											17	12	0
	17	13	0											17	13	0											17	13	0											17	13	0
	17	14	0											17	14	0											17	14	1											17	14	0
	17	15	0											17	15	0											17	15	0											17	15	0
	17	16	0											17	16	0											17	16	0											17	16	1
	17	17	0											17	17	0											17	17	1											17	17	0
	17	18	0											17	18	0											17	18	0											17	18	0
	17	19	0											17	19	0											17	19	1											17	19	0
	17	20	0											17	20	0											17	20	1											17	20	0
	17	21	0											17	21	0											17	21	0											17	21	0
	17	22	0											17	22	0											17	22	0											17	22	0
	17	23	0											17	23	0											17	23	0											17	23	0
	17	24	0											17	24	0											17	24	0											17	24	0
	17	25	0											17	25	0											17	25	0											17	25	0
	17	26	1											17	26	0											17	26	0											17	26	0
	17	27	0											17	27	0											17	27	0											17	27	0
	17	28	1											17	28	0											17	28	0											17	28	0
	17	29	0											17	29	0											17	29	0											17	29	0
	17	30	0											17	30	0											17	30	0											17	30	1
	17	31	0											17	31	0											17	31	0											17	31	0
	17	32	0											17	32	0											17	32	0											17	32	0
	17	33	0											17	33	0											17	33	0											17	33	1
	17	34	0											17	34	0											17	34	0											17	34	1
	17	35	0											17	35	0											17	35	0											17	35	0
	17	36	0											17	36	0											17	36	0											17	36	0
	17	37	1											17	37	0											17	37	2											17	37	0
	17	38	0											17	38	0											17	38	0											17	38	0
	17	39	0											17	39	0											17	39	0											17	39	0
	17	40	0											17	40	0											17	40	1											17	40	0
	17	41	0											17	41	0											17	41	0											17	41	0
	17	42	0											17	42	0											17	42	0											17	42	0
	17	43	0											17	43	0											17	43	0											17	43	0
	17	44	0											17	44	1											17	44	0											17	44	0
	17	45	0											17	45	0											17	45	0											17	45	0
	17	46	0											17	46	1											17	46	0											17	46	0
	17	47	0											17	47	0											17	47	0											17	47	1
	17	48	0											17	48	0											17	48	0											17	48	0
	17	49	0											17	49	0											17	49	0											17	49	0
	17	50	0											17	50	0											17	50	0											17	50	1
	18	1	0											18	1	0											18	1	0											18	1	0
	18	2	1											18	2	0											18	2	0											18	2	0
	18	3	0											18	3	0											18	3	0											18	3	1
	18	4	1											18	4	0											18	4	0											18	4	0
	18	5	1											18	5	0											18	5	0											18	5	0
	18	6	0											18	6	0											18	6	0											18	6	0
	18	7	0											18	7	1											18	7	1											18	7	0
	18	8	1											18	8	1											18	8	0											18	8	1
	18	9	0											18	9	0											18	9	0											18	9	0
	18	10	0											18	10	0											18	10	0											18	10	0
	18	11	1											18	11	0											18	11	0											18	11	1
	18	12	0											18	12	0											18	12	0											18	12	0
	18	13	0											18	13	0											18	13	0											18	13	2
	18	14	0											18	14	0											18	14	0											18	14	0
	18	15	0											18	15	1											18	15	0											18	15	0
	18	16	0											18	16	0											18	16	0											18	16	0
	18	17	0											18	17	0											18	17	0											18	17	1
	18	18	1											18	18	0											18	18	0											18	18	0
	18	19	0											18	19	0											18	19	1											18	19	0
	18	20	0											18	20	0											18	20	0											18	20	1
	18	21	0											18	21	0											18	21	0											18	21	1
	18	22	0											18	22	0											18	22	0											18	22	0
	18	23	0											18	23	0											18	23	0											18	23	0
	18	24	0											18	24	0											18	24	0											18	24	0
	18	25	0											18	25	0											18	25	0											18	25	0
	18	26	0											18	26	0											18	26	0											18	26	0
	18	27	0											18	27	0											18	27	0											18	27	0
	18	28	0											18	28	0											18	28	0											18	28	0
	18	29	0											18	29	0											18	29	0											18	29	0
	18	30	0											18	30	0											18	30	0											18	30	0
	18	31	0											18	31	0											18	31	0											18	31	0
	18	32	0											18	32	0											18	32	0											18	32	0
	18	33	0											18	33	0											18	33	0											18	33	0
	18	34	0											18	34	0											18	34	0											18	34	0
	18	35	0											18	35	0											18	35	0											18	35	0
	18	36	0											18	36	0											18	36	0											18	36	0
	18	37	0											18	37	0											18	37	0											18	37	0
	18	38	0											18	38	0											18	38	0											18	38	0
	18	39	0											18	39	0											18	39	0											18	39	0
	18	40	0											18	40	0											18	40	0											18	40	0
	18	41	0											18	41	0											18	41	0											18	41	0
	18	42	0											18	42	0											18	42	0											18	42	0
	18	43	0											18	43	0											18	43	0											18	43	1
	18	44	0											18	44	0											18	44	0											18	44	0
	18	45	0											18	45	0											18	45	0											18	45	0
	18	46	0											18	46	0											18	46	0											18	46	1
	18	47	0											18	47	0											18	47	0											18	47	0
	18	48	0											18	48	0											18	48	0											18	48	0
	18	49	0											18	49	0											18	49	0											18	49	0
	18	50	0											18	50	0											18	50	0											18	50	0
	19	1	0											19	1	0											19	1	0											19	1	0
	19	2	0											19	2	0											19	2	0											19	2	0
	19	3	0											19	3	1											19	3	0											19	3	0
	19	4	0											19	4	0											19	4	0											19	4	0
	19	5	0											19	5	0											19	5	0											19	5	0
	19	6	0											19	6	0											19	6	0											19	6	0
	19	7	0											19	7	0											19	7	0											19	7	0
	19	8	0											19	8	0											19	8	1											19	8	0
	19	9	0											19	9	0											19	9	1											19	9	1
	19	10	0											19	10	0											19	10	1											19	10	0
	19	11	0											19	11	0											19	11	0											19	11	0
	19	12	0											19	12	0											19	12	0											19	12	0
	19	13	0											19	13	0											19	13	0											19	13	0
	19	14	0											19	14	0											19	14	0											19	14	1
	19	15	0											19	15	0											19	15	0											19	15	1
	19	16	0											19	16	0											19	16	0											19	16	0
	19	17	0											19	17	0											19	17	0											19	17	0
	19	18	0											19	18	0											19	18	0											19	18	0
	19	19	0											19	19	0											19	19	0											19	19	0
	19	20	0											19	20	0											19	20	0											19	20	1
	19	21	0											19	21	0											19	21	0											19	21	0
	19	22	0											19	22	0											19	22	0											19	22	0
	19	23	0											19	23	1											19	23	0											19	23	0
	19	24	0											19	24	0											19	24	0											19	24	0
	19	25	0											19	25	0											19	25	0											19	25	0
	19	26	0											19	26	0											19	26	0											19	26	0
	19	27	0											19	27	1											19	27	0											19	27	0
	19	28	0											19	28	0											19	28	0											19	28	0
	19	29	0											19	29	0											19	29	0											19	29	0
	19	30	0											19	30	0											19	30	0											19	30	0
	19	31	0											19	31	0											19	31	0											19	31	0
	19	32	0											19	32	1											19	32	0											19	32	0
	19	33	0											19	33	1											19	33	0											19	33	0
	19	34	0											19	34	0											19	34	0											19	34	0
	19	35	0											19	35	0											19	35	0											19	35	0
	19	36	1											19	36	0											19	36	0											19	36	0
	19	37	1											19	37	1											19	37	0											19	37	0
	19	38	0											19	38	0											19	38	0											19	38	0
	19	39	0											19	39	0											19	39	0											19	39	0
	19	40	0											19	40	0											19	40	0											19	40	0
	19	41	0											19	41	0											19	41	0											19	41	0
	19	42	0											19	42	0											19	42	0											19	42	0
	19	43	0											19	43	0											19	43	0											19	43	0
	19	44	0											19	44	0											19	44	0											19	44	0
	19	45	0											19	45	0											19	45	1											19	45	0
	19	46	0											19	46	0											19	46	0											19	46	0
	19	47	0											19	47	0											19	47	0											19	47	0
	19	48	0											19	48	1											19	48	0											19	48	0
	19	49	0											19	49	1											19	49	0											19	49	0
	19	50	0											19	50	0											19	50	0											19	50	0
	20	1	0											20	1	0											20	1	0											20	1	1
	20	2	0											20	2	0											20	2	0											20	2	1
	20	3	0											20	3	1											20	3	0											20	3	0
	20	4	0											20	4	0											20	4	0											20	4	0
	20	5	0											20	5	0											20	5	0											20	5	0
	20	6	0											20	6	0											20	6	0											20	6	0
	20	7	0											20	7	0											20	7	0											20	7	0
	20	8	1											20	8	1											20	8	0											20	8	0
	20	9	1											20	9	0											20	9	0											20	9	2
	20	10	0											20	10	0											20	10	0											20	10	0
	20	11	0											20	11	0											20	11	0											20	11	0
	20	12	0											20	12	0											20	12	0											20	12	1
	20	13	0											20	13	0											20	13	0											20	13	2
	20	14	0											20	14	0											20	14	0											20	14	0
	20	15	0											20	15	0											20	15	0											20	15	0
	20	16	0											20	16	0											20	16	0											20	16	1
	20	17	0											20	17	0											20	17	0											20	17	1
	20	18	0											20	18	0											20	18	0											20	18	0
	20	19	0											20	19	0											20	19	0											20	19	0
	20	20	0											20	20	0											20	20	0											20	20	1
	20	21	0											20	21	0											20	21	0											20	21	0
	20	22	0											20	22	1											20	22	0											20	22	0
	20	23	0											20	23	0											20	23	0											20	23	0
	20	24	0											20	24	0											20	24	0											20	24	0
	20	25	1											20	25	0											20	25	0											20	25	0
	20	26	0											20	26	0											20	26	0											20	26	0
	20	27	0											20	27	0											20	27	0											20	27	0
	20	28	0											20	28	0											20	28	0											20	28	0
	20	29	0											20	29	0											20	29	0											20	29	0
	20	30	0											20	30	0											20	30	0											20	30	0
	20	31	0											20	31	0											20	31	0											20	31	1
	20	32	0											20	32	0											20	32	0											20	32	0
	20	33	0											20	33	1											20	33	0											20	33	0
	20	34	0											20	34	0											20	34	0											20	34	0
	20	35	0											20	35	0											20	35	0											20	35	0
	20	36	1											20	36	0											20	36	0											20	36	0
	20	37	0											20	37	0											20	37	0											20	37	0
	20	38	0											20	38	0											20	38	0											20	38	0
	20	39	0											20	39	0											20	39	0											20	39	0
	20	40	0											20	40	0											20	40	0											20	40	0
	20	41	0											20	41	0											20	41	0											20	41	0
	20	42	0											20	42	0											20	42	0											20	42	1
	20	43	0											20	43	0											20	43	0											20	43	0
	20	44	0											20	44	0											20	44	0											20	44	0
	20	45	1											20	45	1											20	45	0											20	45	0
	20	46	0											20	46	0											20	46	0											20	46	0
	20	47	0											20	47	0											20	47	0											20	47	0
	20	48	0											20	48	1											20	48	0											20	48	0
	20	49	0											20	49	0											20	49	0											20	49	0
	20	50	0											20	50	0											20	50	0											20	50	0
	21	1	0											21	1	0											21	1	0											21	1	0
	21	2	0											21	2	1											21	2	0											21	2	0
	21	3	0											21	3	0											21	3	0											21	3	0
	21	4	0											21	4	0											21	4	0											21	4	0
	21	5	0											21	5	0											21	5	0											21	5	0
	21	6	0											21	6	0											21	6	0											21	6	0
	21	7	0											21	7	0											21	7	0											21	7	0
	21	8	1											21	8	0											21	8	0											21	8	0
	21	9	0											21	9	1											21	9	0											21	9	0
	21	10	0											21	10	0											21	10	0											21	10	0
	21	11	0											21	11	0											21	11	0											21	11	0
	21	12	0											21	12	0											21	12	0											21	12	0
	21	13	0											21	13	0											21	13	0											21	13	0
	21	14	1											21	14	1											21	14	0											21	14	0
	21	15	2											21	15	0											21	15	0											21	15	0
	21	16	0											21	16	0											21	16	0											21	16	0
	21	17	0											21	17	0											21	17	0											21	17	1
	21	18	0											21	18	0											21	18	0											21	18	0
	21	19	0											21	19	0											21	19	0											21	19	0
	21	20	0											21	20	0											21	20	0											21	20	0
	21	21	0											21	21	0											21	21	0											21	21	0
	21	22	0											21	22	0											21	22	0											21	22	0
	21	23	0											21	23	0											21	23	0											21	23	0
	21	24	0											21	24	0											21	24	1											21	24	0
	21	25	0											21	25	0											21	25	0											21	25	0
	21	26	0											21	26	0											21	26	0											21	26	1
	21	27	0											21	27	0											21	27	0											21	27	0
	21	28	0											21	28	0											21	28	0											21	28	0
	21	29	0											21	29	0											21	29	0											21	29	0
	21	30	0											21	30	0											21	30	0											21	30	0
	21	31	0											21	31	0											21	31	0											21	31	0
	21	32	0											21	32	0											21	32	0											21	32	0
	21	33	0											21	33	0											21	33	2											21	33	0
	21	34	0											21	34	0											21	34	0											21	34	0
	21	35	1											21	35	0											21	35	0											21	35	0
	21	36	1											21	36	0											21	36	1											21	36	0
	21	37	0											21	37	0											21	37	1											21	37	0
	21	38	4											21	38	1											21	38	0											21	38	0
	21	39	0											21	39	0											21	39	0											21	39	0
	21	40	0											21	40	0											21	40	0											21	40	0
	21	41	0											21	41	0											21	41	0											21	41	0
	21	42	0											21	42	0											21	42	0											21	42	0
	21	43	0											21	43	0											21	43	0											21	43	0
	21	44	0											21	44	0											21	44	0											21	44	1
	21	45	0											21	45	1											21	45	0											21	45	0
	21	46	0											21	46	1											21	46	0											21	46	0
	21	47	0											21	47	0											21	47	0											21	47	0
	21	48	0											21	48	1											21	48	1											21	48	0
	21	49	0											21	49	0											21	49	0											21	49	0
	21	50	0											21	50	0											21	50	0											21	50	0
	22	1	0											22	1	0											22	1	0											22	1	0
	22	2	0											22	2	1											22	2	1											22	2	0
	22	3	0											22	3	0											22	3	0											22	3	0
	22	4	0											22	4	1											22	4	0											22	4	0
	22	5	0											22	5	0											22	5	0											22	5	0
	22	6	0											22	6	2											22	6	1											22	6	0
	22	7	0											22	7	0											22	7	0											22	7	0
	22	8	0											22	8	0											22	8	0											22	8	2
	22	9	0											22	9	1											22	9	0											22	9	0
	22	10	0											22	10	0											22	10	0											22	10	0
	22	11	0											22	11	0											22	11	0											22	11	0
	22	12	0											22	12	0											22	12	0											22	12	1
	22	13	0											22	13	0											22	13	0											22	13	1
	22	14	0											22	14	4											22	14	0											22	14	1
	22	15	0											22	15	0											22	15	0											22	15	2
	22	16	0											22	16	0											22	16	0											22	16	0
	22	17	0											22	17	0											22	17	0											22	17	0
	22	18	0											22	18	0											22	18	0											22	18	1
	22	19	0											22	19	0											22	19	1											22	19	0
	22	20	0											22	20	0											22	20	0											22	20	0
	22	21	0											22	21	0											22	21	0											22	21	0
	22	22	0											22	22	0											22	22	0											22	22	1
	22	23	0											22	23	0											22	23	0											22	23	0
	22	24	2											22	24	0											22	24	0											22	24	0
	22	25	1											22	25	0											22	25	0											22	25	0
	22	26	0											22	26	0											22	26	1											22	26	0
	22	27	0											22	27	0											22	27	1											22	27	0
	22	28	0											22	28	0											22	28	0											22	28	0
	22	29	0											22	29	0											22	29	0											22	29	0
	22	30	0											22	30	1											22	30	0											22	30	0
	22	31	0											22	31	0											22	31	1											22	31	0
	22	32	0											22	32	0											22	32	0											22	32	1
	22	33	0											22	33	0											22	33	0											22	33	0
	22	34	1											22	34	0											22	34	1											22	34	0
	22	35	0											22	35	0											22	35	1											22	35	0
	22	36	0											22	36	0											22	36	1											22	36	0
	22	37	0											22	37	0											22	37	1											22	37	0
	22	38	1											22	38	0											22	38	0											22	38	0
	22	39	0											22	39	0											22	39	0											22	39	0
	22	40	0											22	40	0											22	40	2											22	40	0
	22	41	0											22	41	0											22	41	0											22	41	0
	22	42	1											22	42	0											22	42	0											22	42	0
	22	43	0											22	43	0											22	43	1											22	43	0
	22	44	0											22	44	0											22	44	0											22	44	0
	22	45	0											22	45	0											22	45	0											22	45	0
	22	46	0											22	46	0											22	46	0											22	46	0
	22	47	0											22	47	1											22	47	0											22	47	0
	22	48	0											22	48	0											22	48	0											22	48	0
	22	49	0											22	49	0											22	49	0											22	49	0
	22	50	0											22	50	0											22	50	0											22	50	0
	23	1	0											23	1	0											23	1	0											23	1	0
	23	2	0											23	2	1											23	2	1											23	2	1
	23	3	0											23	3	0											23	3	1											23	3	0
	23	4	0											23	4	0											23	4	0											23	4	0
	23	5	1											23	5	0											23	5	0											23	5	0
	23	6	0											23	6	0											23	6	0											23	6	0
	23	7	0											23	7	0											23	7	0											23	7	2
	23	8	0											23	8	0											23	8	0											23	8	2
	23	9	0											23	9	0											23	9	0											23	9	1
	23	10	0											23	10	0											23	10	0											23	10	0
	23	11	0											23	11	2											23	11	1											23	11	0
	23	12	0											23	12	0											23	12	0											23	12	1
	23	13	0											23	13	0											23	13	0											23	13	3
	23	14	0											23	14	0											23	14	1											23	14	0
	23	15	0											23	15	0											23	15	0											23	15	2
	23	16	0											23	16	0											23	16	0											23	16	0
	23	17	0											23	17	1											23	17	0											23	17	0
	23	18	1											23	18	0											23	18	0											23	18	0
	23	19	0											23	19	0											23	19	0											23	19	0
	23	20	0											23	20	0											23	20	0											23	20	0
	23	21	0											23	21	0											23	21	0											23	21	0
	23	22	0											23	22	0											23	22	0											23	22	0
	23	23	0											23	23	0											23	23	0											23	23	0
	23	24	0											23	24	0											23	24	0											23	24	1
	23	25	1											23	25	0											23	25	0											23	25	0
	23	26	0											23	26	0											23	26	0											23	26	0
	23	27	0											23	27	0											23	27	0											23	27	0
	23	28	0											23	28	0											23	28	1											23	28	0
	23	29	0											23	29	0											23	29	0											23	29	0
	23	30	0											23	30	0											23	30	1											23	30	0
	23	31	0											23	31	0											23	31	1											23	31	0
	23	32	0											23	32	0											23	32	0											23	32	0
	23	33	0											23	33	0											23	33	0											23	33	0
	23	34	0											23	34	0											23	34	0											23	34	0
	23	35	1											23	35	0											23	35	1											23	35	0
	23	36	0											23	36	0											23	36	0											23	36	0
	23	37	0											23	37	1											23	37	0											23	37	0
	23	38	0											23	38	0											23	38	0											23	38	0
	23	39	0											23	39	0											23	39	2											23	39	0
	23	40	0											23	40	0											23	40	0											23	40	0
	23	41	0											23	41	1											23	41	0											23	41	0
	23	42	1											23	42	0											23	42	0											23	42	0
	23	43	0											23	43	0											23	43	0											23	43	0
	23	44	0											23	44	0											23	44	0											23	44	0
	23	45	0											23	45	0											23	45	0											23	45	0
	23	46	0											23	46	0											23	46	0											23	46	0
	23	47	0											23	47	0											23	47	0											23	47	0
	23	48	0											23	48	0											23	48	0											23	48	0
	23	49	0											23	49	0											23	49	0											23	49	0
	23	50	0											23	50	0											23	50	0											23	50	0
	24	1	0											24	1	0											24	1	0											24	1	1
	24	2	0											24	2	0											24	2	0											24	2	0
	24	3	0											24	3	0											24	3	0											24	3	0
	24	4	0											24	4	0											24	4	0											24	4	0
	24	5	0											24	5	0											24	5	0											24	5	0
	24	6	0											24	6	0											24	6	0											24	6	0
	24	7	0											24	7	0											24	7	0											24	7	0
	24	8	1											24	8	0											24	8	0											24	8	0
	24	9	0											24	9	0											24	9	0											24	9	0
	24	10	0											24	10	0											24	10	0											24	10	0
	24	11	0											24	11	0											24	11	0											24	11	0
	24	12	0											24	12	0											24	12	0											24	12	0
	24	13	0											24	13	0											24	13	0											24	13	0
	24	14	0											24	14	0											24	14	1											24	14	0
	24	15	0											24	15	0											24	15	3											24	15	0
	24	16	0											24	16	0											24	16	0											24	16	1
	24	17	0											24	17	0											24	17	0											24	17	0
	24	18	1											24	18	0											24	18	0											24	18	0
	24	19	0											24	19	0											24	19	0											24	19	0
	24	20	0											24	20	0											24	20	0											24	20	1
	24	21	0											24	21	0											24	21	0											24	21	0
	24	22	0											24	22	0											24	22	0											24	22	0
	24	23	0											24	23	1											24	23	0											24	23	0
	24	24	0											24	24	0											24	24	0											24	24	1
	24	25	0											24	25	0											24	25	0											24	25	1
	24	26	0											24	26	0											24	26	0											24	26	1
	24	27	0											24	27	0											24	27	0											24	27	0
	24	28	0											24	28	0											24	28	1											24	28	0
	24	29	0											24	29	0											24	29	1											24	29	0
	24	30	0											24	30	1											24	30	0											24	30	0
	24	31	0											24	31	0											24	31	0											24	31	0
	24	32	0											24	32	0											24	32	0											24	32	1
	24	33	0											24	33	0											24	33	0											24	33	0
	24	34	0											24	34	0											24	34	0											24	34	0
	24	35	0											24	35	0											24	35	0											24	35	0
	24	36	0											24	36	0											24	36	0											24	36	0
	24	37	0											24	37	0											24	37	0											24	37	0
	24	38	0											24	38	0											24	38	0											24	38	1
	24	39	0											24	39	0											24	39	0											24	39	0
	24	40	0											24	40	0											24	40	0											24	40	0
	24	41	0											24	41	0											24	41	0											24	41	0
	24	42	0											24	42	0											24	42	1											24	42	0
	24	43	0											24	43	0											24	43	1											24	43	0
	24	44	0											24	44	0											24	44	0											24	44	0
	24	45	0											24	45	0											24	45	0											24	45	0
	24	46	0											24	46	0											24	46	0											24	46	1
	24	47	0											24	47	0											24	47	0											24	47	0
	24	48	0											24	48	0											24	48	0											24	48	0
	24	49	0											24	49	0											24	49	0											24	49	0
	24	50	0											24	50	0											24	50	0											24	50	1
	25	1	0											25	1	0											25	1	0											25	1	1
	25	2	0											25	2	0											25	2	0											25	2	0
	25	3	0											25	3	0											25	3	0											25	3	1
	25	4	0											25	4	0											25	4	1											25	4	0
	25	5	0											25	5	0											25	5	0											25	5	0
	25	6	0											25	6	0											25	6	0											25	6	0
	25	7	0											25	7	0											25	7	1											25	7	0
	25	8	0											25	8	0											25	8	1											25	8	1
	25	9	0											25	9	0											25	9	0											25	9	0
	25	10	0											25	10	0											25	10	0											25	10	1
	25	11	0											25	11	0											25	11	1											25	11	0
	25	12	0											25	12	0											25	12	0											25	12	0
	25	13	0											25	13	0											25	13	0											25	13	2
	25	14	0											25	14	0											25	14	0											25	14	0
	25	15	0											25	15	0											25	15	0											25	15	1
	25	16	0											25	16	0											25	16	1											25	16	0
	25	17	0											25	17	0											25	17	0											25	17	0
	25	18	0											25	18	0											25	18	0											25	18	0
	25	19	0											25	19	0											25	19	0											25	19	0
	25	20	0											25	20	0											25	20	0											25	20	2
	25	21	0											25	21	0											25	21	0											25	21	0
	25	22	0											25	22	0											25	22	0											25	22	0
	25	23	0											25	23	0											25	23	0											25	23	0
	25	24	0											25	24	0											25	24	0											25	24	0
	25	25	0											25	25	0											25	25	0											25	25	0
	25	26	0											25	26	0											25	26	0											25	26	0
	25	27	0											25	27	0											25	27	1											25	27	0
	25	28	0											25	28	0											25	28	0											25	28	0
	25	29	0											25	29	0											25	29	0											25	29	0
	25	30	0											25	30	0											25	30	0											25	30	0
	25	31	0											25	31	0											25	31	0											25	31	0
	25	32	0											25	32	0											25	32	0											25	32	0
	25	33	2											25	33	0											25	33	1											25	33	0
	25	34	0											25	34	0											25	34	0											25	34	0
	25	35	0											25	35	0											25	35	0											25	35	0
	25	36	1											25	36	0											25	36	0											25	36	0
	25	37	0											25	37	0											25	37	0											25	37	0
	25	38	1											25	38	0											25	38	0											25	38	1
	25	39	0											25	39	1											25	39	0											25	39	0
	25	40	0											25	40	0											25	40	0											25	40	0
	25	41	0											25	41	0											25	41	0											25	41	1
	25	42	0											25	42	0											25	42	0											25	42	0
	25	43	0											25	43	0											25	43	0											25	43	0
	25	44	0											25	44	0											25	44	0											25	44	0
	25	45	0											25	45	0											25	45	0											25	45	0
	25	46	0											25	46	0											25	46	0											25	46	0
	25	47	0											25	47	0											25	47	0											25	47	0
	25	48	0											25	48	0											25	48	0											25	48	1
	25	49	0											25	49	0											25	49	0											25	49	0
	25	50	0											25	50	0											25	50	0											25	50	0
	26	1	0											26	1	0											26	1	0											26	1	0
	26	2	0											26	2	0											26	2	0											26	2	0
	26	3	0											26	3	0											26	3	0											26	3	1
	26	4	0											26	4	0											26	4	0											26	4	0
	26	5	0											26	5	0											26	5	0											26	5	0
	26	6	0											26	6	1											26	6	0											26	6	1
	26	7	0											26	7	0											26	7	0											26	7	0
	26	8	0											26	8	0											26	8	1											26	8	2
	26	9	0											26	9	0											26	9	0											26	9	0
	26	10	0											26	10	0											26	10	0											26	10	2
	26	11	0											26	11	0											26	11	0											26	11	0
	26	12	0											26	12	0											26	12	2											26	12	0
	26	13	0											26	13	0											26	13	1											26	13	0
	26	14	0											26	14	0											26	14	0											26	14	0
	26	15	0											26	15	0											26	15	0											26	15	1
	26	16	0											26	16	0											26	16	0											26	16	1
	26	17	0											26	17	0											26	17	0											26	17	0
	26	18	0											26	18	0											26	18	0											26	18	0
	26	19	1											26	19	1											26	19	0											26	19	0
	26	20	0											26	20	0											26	20	0											26	20	0
	26	21	0											26	21	0											26	21	0											26	21	0
	26	22	0											26	22	1											26	22	0											26	22	0
	26	23	1											26	23	1											26	23	1											26	23	0
	26	24	0											26	24	0											26	24	0											26	24	0
	26	25	0											26	25	0											26	25	0											26	25	0
	26	26	0											26	26	1											26	26	0											26	26	0
	26	27	0											26	27	0											26	27	0											26	27	1
	26	28	0											26	28	0											26	28	0											26	28	0
	26	29	0											26	29	0											26	29	0											26	29	1
	26	30	0											26	30	0											26	30	0											26	30	1
	26	31	0											26	31	0											26	31	0											26	31	0
	26	32	0											26	32	0											26	32	0											26	32	0
	26	33	0											26	33	0											26	33	0											26	33	0
	26	34	0											26	34	0											26	34	1											26	34	0
	26	35	0											26	35	0											26	35	0											26	35	0
	26	36	0											26	36	0											26	36	0											26	36	0
	26	37	2											26	37	0											26	37	0											26	37	1
	26	38	1											26	38	0											26	38	0											26	38	0
	26	39	0											26	39	0											26	39	0											26	39	0
	26	40	0											26	40	0											26	40	0											26	40	0
	26	41	1											26	41	0											26	41	0											26	41	1
	26	42	0											26	42	0											26	42	0											26	42	0
	26	43	0											26	43	0											26	43	1											26	43	0
	26	44	0											26	44	1											26	44	1											26	44	0
	26	45	0											26	45	0											26	45	0											26	45	0
	26	46	0											26	46	0											26	46	0											26	46	0
	26	47	0											26	47	0											26	47	0											26	47	0
	26	48	0											26	48	0											26	48	0											26	48	0
	26	49	0											26	49	1											26	49	0											26	49	0
	26	50	0											26	50	0											26	50	0											26	50	0
	27	1	0											27	1	0											27	1	0											27	1	0
	27	2	0											27	2	0											27	2	0											27	2	0
	27	3	0											27	3	0											27	3	0											27	3	0
	27	4	0											27	4	0											27	4	0											27	4	0
	27	5	0											27	5	1											27	5	0											27	5	0
	27	6	0											27	6	0											27	6	0											27	6	0
	27	7	0											27	7	0											27	7	0											27	7	0
	27	8	0											27	8	0											27	8	0											27	8	0
	27	9	0											27	9	0											27	9	0											27	9	0
	27	10	0											27	10	1											27	10	0											27	10	0
	27	11	0											27	11	0											27	11	0											27	11	0
	27	12	0											27	12	0											27	12	0											27	12	0
	27	13	0											27	13	0											27	13	0											27	13	0
	27	14	0											27	14	0											27	14	0											27	14	0
	27	15	0											27	15	0											27	15	0											27	15	2
	27	16	0											27	16	0											27	16	1											27	16	0
	27	17	0											27	17	0											27	17	0											27	17	0
	27	18	1											27	18	0											27	18	0											27	18	0
	27	19	0											27	19	0											27	19	0											27	19	2
	27	20	0											27	20	0											27	20	0											27	20	0
	27	21	0											27	21	0											27	21	0											27	21	0
	27	22	0											27	22	0											27	22	0											27	22	0
	27	23	0											27	23	0											27	23	0											27	23	0
	27	24	0											27	24	0											27	24	0											27	24	0
	27	25	0											27	25	0											27	25	0											27	25	0
	27	26	0											27	26	0											27	26	0											27	26	0
	27	27	0											27	27	0											27	27	0											27	27	0
	27	28	0											27	28	0											27	28	0											27	28	0
	27	29	0											27	29	0											27	29	0											27	29	0
	27	30	0											27	30	0											27	30	0											27	30	0
	27	31	0											27	31	0											27	31	1											27	31	0
	27	32	0											27	32	0											27	32	0											27	32	0
	27	33	0											27	33	0											27	33	2											27	33	0
	27	34	0											27	34	0											27	34	0											27	34	0
	27	35	0											27	35	0											27	35	0											27	35	0
	27	36	2											27	36	0											27	36	0											27	36	0
	27	37	3											27	37	0											27	37	0											27	37	0
	27	38	0											27	38	1											27	38	0											27	38	0
	27	39	0											27	39	0											27	39	0											27	39	0
	27	40	0											27	40	0											27	40	1											27	40	0
	27	41	1											27	41	0											27	41	0											27	41	0
	27	42	0											27	42	0											27	42	0											27	42	0
	27	43	0											27	43	0											27	43	1											27	43	0
	27	44	0											27	44	0											27	44	0											27	44	0
	27	45	0											27	45	0											27	45	0											27	45	0
	27	46	0											27	46	0											27	46	0											27	46	0
	27	47	0											27	47	0											27	47	0											27	47	0
	27	48	0											27	48	0											27	48	0											27	48	0
	27	49	0											27	49	1											27	49	0											27	49	0
	27	50	0											27	50	0											27	50	0											27	50	0
	28	1	0											28	1	0											28	1	0											28	1	0
	28	2	0											28	2	0											28	2	0											28	2	2
	28	3	0											28	3	0											28	3	0											28	3	0
	28	4	0											28	4	0											28	4	0											28	4	0
	28	5	0											28	5	0											28	5	0											28	5	0
	28	6	0											28	6	0											28	6	0											28	6	0
	28	7	0											28	7	0											28	7	0											28	7	1
	28	8	0											28	8	0											28	8	0											28	8	0
	28	9	0											28	9	0											28	9	0											28	9	1
	28	10	0											28	10	0											28	10	0											28	10	0
	28	11	0											28	11	0											28	11	0											28	11	0
	28	12	0											28	12	0											28	12	0											28	12	0
	28	13	0											28	13	1											28	13	0											28	13	0
	28	14	0											28	14	1											28	14	0											28	14	1
	28	15	0											28	15	1											28	15	0											28	15	1
	28	16	0											28	16	1											28	16	0											28	16	1
	28	17	0											28	17	0											28	17	0											28	17	1
	28	18	0											28	18	1											28	18	0											28	18	0
	28	19	0											28	19	0											28	19	0											28	19	0
	28	20	0											28	20	0											28	20	0											28	20	0
	28	21	0											28	21	0											28	21	1											28	21	0
	28	22	0											28	22	0											28	22	0											28	22	0
	28	23	0											28	23	0											28	23	0											28	23	0
	28	24	0											28	24	0											28	24	0											28	24	1
	28	25	0											28	25	0											28	25	0											28	25	0
	28	26	0											28	26	0											28	26	0											28	26	0
	28	27	0											28	27	0											28	27	0											28	27	0
	28	28	0											28	28	0											28	28	0											28	28	0
	28	29	0											28	29	1											28	29	0											28	29	0
	28	30	0											28	30	0											28	30	0											28	30	0
	28	31	0											28	31	0											28	31	0											28	31	0
	28	32	0											28	32	0											28	32	0											28	32	0
	28	33	0											28	33	0											28	33	0											28	33	0
	28	34	0											28	34	0											28	34	0											28	34	0
	28	35	0											28	35	0											28	35	0											28	35	0
	28	36	1											28	36	0											28	36	0											28	36	0
	28	37	0											28	37	0											28	37	0											28	37	0
	28	38	0											28	38	1											28	38	0											28	38	0
	28	39	0											28	39	1											28	39	1											28	39	0
	28	40	0											28	40	0											28	40	0											28	40	0
	28	41	0											28	41	0											28	41	0											28	41	0
	28	42	0											28	42	0											28	42	0											28	42	0
	28	43	0											28	43	0											28	43	0											28	43	0
	28	44	0											28	44	0											28	44	0											28	44	1
	28	45	0											28	45	0											28	45	0											28	45	0
	28	46	0											28	46	1											28	46	1											28	46	0
	28	47	0											28	47	0											28	47	0											28	47	0
	28	48	0											28	48	2											28	48	0											28	48	0
	28	49	0											28	49	0											28	49	0											28	49	0
	28	50	0											28	50	0											28	50	0											28	50	0
	29	1	0											29	1	0											29	1	0											29	1	0
	29	2	0											29	2	0											29	2	0											29	2	2
	29	3	1											29	3	0											29	3	1											29	3	1
	29	4	0											29	4	0											29	4	0											29	4	0
	29	5	0											29	5	0											29	5	2											29	5	0
	29	6	0											29	6	1											29	6	0											29	6	1
	29	7	0											29	7	0											29	7	0											29	7	0
	29	8	0											29	8	0											29	8	0											29	8	0
	29	9	0											29	9	0											29	9	0											29	9	0
	29	10	0											29	10	1											29	10	0											29	10	1
	29	11	0											29	11	0											29	11	0											29	11	0
	29	12	0											29	12	0											29	12	0											29	12	0
	29	13	1											29	13	0											29	13	0											29	13	0
	29	14	0											29	14	1											29	14	0											29	14	0
	29	15	1											29	15	0											29	15	0											29	15	0
	29	16	1											29	16	0											29	16	0											29	16	0
	29	17	0											29	17	0											29	17	0											29	17	1
	29	18	0											29	18	1											29	18	0											29	18	0
	29	19	0											29	19	1											29	19	0											29	19	0
	29	20	0											29	20	0											29	20	0											29	20	0
	29	21	0											29	21	0											29	21	0											29	21	0
	29	22	0											29	22	1											29	22	0											29	22	0
	29	23	0											29	23	1											29	23	0											29	23	0
	29	24	1											29	24	1											29	24	0											29	24	0
	29	25	0											29	25	0											29	25	1											29	25	0
	29	26	0											29	26	0											29	26	0											29	26	0
	29	27	0											29	27	0											29	27	0											29	27	0
	29	28	0											29	28	0											29	28	0											29	28	0
	29	29	0											29	29	0											29	29	0											29	29	0
	29	30	0											29	30	0											29	30	0											29	30	0
	29	31	0											29	31	0											29	31	1											29	31	0
	29	32	0											29	32	0											29	32	0											29	32	0
	29	33	0											29	33	0											29	33	0											29	33	0
	29	34	0											29	34	0											29	34	0											29	34	0
	29	35	0											29	35	0											29	35	0											29	35	0
	29	36	1											29	36	0											29	36	0											29	36	0
	29	37	2											29	37	0											29	37	0											29	37	0
	29	38	0											29	38	0											29	38	1											29	38	0
	29	39	0											29	39	0											29	39	1											29	39	0
	29	40	1											29	40	0											29	40	0											29	40	0
	29	41	0											29	41	0											29	41	0											29	41	0
	29	42	0											29	42	0											29	42	1											29	42	0
	29	43	0											29	43	0											29	43	0											29	43	0
	29	44	0											29	44	0											29	44	0											29	44	0
	29	45	0											29	45	0											29	45	0											29	45	0
	29	46	0											29	46	0											29	46	0											29	46	0
	29	47	0											29	47	0											29	47	0											29	47	0
	29	48	0											29	48	0											29	48	0											29	48	0
	29	49	0											29	49	0											29	49	0											29	49	0
	29	50	0											29	50	0											29	50	0											29	50	1
	30	1	0											30	1	0											30	1	0											30	1	0
	30	2	0											30	2	0											30	2	0											30	2	2
	30	3	0											30	3	0											30	3	0											30	3	0
	30	4	0											30	4	1											30	4	0											30	4	0
	30	5	0											30	5	0											30	5	0											30	5	0
	30	6	0											30	6	0											30	6	0											30	6	0
	30	7	0											30	7	0											30	7	0											30	7	2
	30	8	0											30	8	0											30	8	0											30	8	0
	30	9	0											30	9	0											30	9	0											30	9	0
	30	10	0											30	10	1											30	10	0											30	10	0
	30	11	0											30	11	0											30	11	0											30	11	0
	30	12	0											30	12	0											30	12	0											30	12	0
	30	13	0											30	13	0											30	13	1											30	13	0
	30	14	0											30	14	0											30	14	0											30	14	0
	30	15	0											30	15	0											30	15	0											30	15	0
	30	16	0											30	16	0											30	16	0											30	16	0
	30	17	1											30	17	0											30	17	0											30	17	0
	30	18	0											30	18	0											30	18	0											30	18	0
	30	19	0											30	19	0											30	19	0											30	19	0
	30	20	0											30	20	0											30	20	0											30	20	0
	30	21	0											30	21	0											30	21	0											30	21	0
	30	22	0											30	22	0											30	22	0											30	22	0
	30	23	0											30	23	0											30	23	0											30	23	0
	30	24	1											30	24	0											30	24	0											30	24	1
	30	25	1											30	25	0											30	25	0											30	25	0
	30	26	0											30	26	0											30	26	0											30	26	0
	30	27	0											30	27	0											30	27	0											30	27	0
	30	28	0											30	28	0											30	28	0											30	28	0
	30	29	0											30	29	0											30	29	0											30	29	0
	30	30	0											30	30	0											30	30	0											30	30	0
	30	31	0											30	31	0											30	31	0											30	31	0
	30	32	1											30	32	0											30	32	0											30	32	1
	30	33	0											30	33	0											30	33	1											30	33	1
	30	34	0											30	34	0											30	34	1											30	34	0
	30	35	0											30	35	0											30	35	0											30	35	0
	30	36	0											30	36	0											30	36	0											30	36	0
	30	37	0											30	37	0											30	37	0											30	37	1
	30	38	0											30	38	0											30	38	0											30	38	0
	30	39	0											30	39	0											30	39	1											30	39	0
	30	40	0											30	40	0											30	40	1											30	40	0
	30	41	0											30	41	0											30	41	0											30	41	0
	30	42	0											30	42	0											30	42	0											30	42	0
	30	43	0											30	43	0											30	43	0											30	43	0
	30	44	0											30	44	0											30	44	0											30	44	0
	30	45	0											30	45	0											30	45	0											30	45	0
	30	46	0											30	46	0											30	46	0											30	46	0
	30	47	0											30	47	0											30	47	1											30	47	0
	30	48	0											30	48	0											30	48	0											30	48	0
	30	49	0											30	49	0											30	49	0											30	49	0
	30	50	0											30	50	0											30	50	0											30	50	0
	31	1	0											31	1	0											31	1	0											31	1	0
	31	2	0											31	2	0											31	2	0											31	2	1
	31	3	0											31	3	0											31	3	0											31	3	0
	31	4	0											31	4	1											31	4	0											31	4	0
	31	5	1											31	5	0											31	5	0											31	5	0
	31	6	0											31	6	0											31	6	0											31	6	0
	31	7	0											31	7	0											31	7	0											31	7	1
	31	8	0											31	8	0											31	8	0											31	8	1
	31	9	0											31	9	0											31	9	0											31	9	0
	31	10	0											31	10	0											31	10	0											31	10	0
	31	11	0											31	11	0											31	11	0											31	11	0
	31	12	0											31	12	0											31	12	0											31	12	0
	31	13	0											31	13	0											31	13	0											31	13	0
	31	14	0											31	14	0											31	14	0											31	14	0
	31	15	0											31	15	0											31	15	0											31	15	1
	31	16	0											31	16	0											31	16	0											31	16	0
	31	17	2											31	17	0											31	17	0											31	17	0
	31	18	1											31	18	0											31	18	0											31	18	0
	31	19	0											31	19	0											31	19	1											31	19	0
	31	20	0											31	20	0											31	20	1											31	20	0
	31	21	0											31	21	0											31	21	0											31	21	0
	31	22	0											31	22	0											31	22	0											31	22	0
	31	23	0											31	23	0											31	23	0											31	23	0
	31	24	1											31	24	0											31	24	0											31	24	0
	31	25	1											31	25	0											31	25	0											31	25	0
	31	26	0											31	26	0											31	26	0											31	26	0
	31	27	0											31	27	0											31	27	0											31	27	0
	31	28	0											31	28	0											31	28	0											31	28	0
	31	29	0											31	29	0											31	29	0											31	29	0
	31	30	0											31	30	0											31	30	0											31	30	0
	31	31	0											31	31	0											31	31	0											31	31	0
	31	32	0											31	32	0											31	32	0											31	32	0
	31	33	0											31	33	0											31	33	0											31	33	0
	31	34	0											31	34	0											31	34	0											31	34	0
	31	35	0											31	35	0											31	35	0											31	35	0
	31	36	0											31	36	0											31	36	0											31	36	0
	31	37	1											31	37	0											31	37	0											31	37	0
	31	38	0											31	38	0											31	38	2											31	38	0
	31	39	0											31	39	0											31	39	0											31	39	0
	31	40	0											31	40	0											31	40	0											31	40	0
	31	41	0											31	41	0											31	41	0											31	41	0
	31	42	0											31	42	0											31	42	0											31	42	1
	31	43	0											31	43	0											31	43	0											31	43	0
	31	44	0											31	44	0											31	44	0											31	44	0
	31	45	0											31	45	0											31	45	0											31	45	0
	31	46	0											31	46	0											31	46	1											31	46	0
	31	47	0											31	47	0											31	47	0											31	47	0
	31	48	0											31	48	0											31	48	0											31	48	0
	31	49	0											31	49	0											31	49	0											31	49	0
	31	50	0											31	50	0											31	50	0											31	50	0
	32	1	0											32	1	0											32	1	0											32	1	0
	32	2	1											32	2	0											32	2	0											32	2	0
	32	3	0											32	3	0											32	3	0											32	3	0
	32	4	0											32	4	0											32	4	0											32	4	0
	32	5	0											32	5	0											32	5	0											32	5	0
	32	6	0											32	6	0											32	6	0											32	6	0
	32	7	1											32	7	0											32	7	0											32	7	1
	32	8	0											32	8	0											32	8	0											32	8	0
	32	9	1											32	9	0											32	9	0											32	9	0
	32	10	0											32	10	0											32	10	0											32	10	0
	32	11	2											32	11	0											32	11	0											32	11	0
	32	12	0											32	12	0											32	12	0											32	12	0
	32	13	0											32	13	1											32	13	0											32	13	0
	32	14	1											32	14	0											32	14	0											32	14	1
	32	15	0											32	15	0											32	15	0											32	15	0
	32	16	0											32	16	0											32	16	0											32	16	0
	32	17	1											32	17	0											32	17	0											32	17	1
	32	18	0											32	18	0											32	18	0											32	18	0
	32	19	0											32	19	2											32	19	1											32	19	0
	32	20	0											32	20	0											32	20	0											32	20	0
	32	21	0											32	21	0											32	21	0											32	21	0
	32	22	0											32	22	0											32	22	0											32	22	1
	32	23	0											32	23	0											32	23	0											32	23	0
	32	24	0											32	24	0											32	24	0											32	24	2
	32	25	0											32	25	0											32	25	0											32	25	0
	32	26	0											32	26	0											32	26	0											32	26	1
	32	27	0											32	27	0											32	27	0											32	27	0
	32	28	0											32	28	0											32	28	0											32	28	0
	32	29	0											32	29	0											32	29	1											32	29	0
	32	30	0											32	30	0											32	30	0											32	30	0
	32	31	0											32	31	0											32	31	0											32	31	0
	32	32	0											32	32	0											32	32	0											32	32	1
	32	33	0											32	33	0											32	33	0											32	33	0
	32	34	0											32	34	0											32	34	0											32	34	0
	32	35	0											32	35	0											32	35	0											32	35	0
	32	36	0											32	36	0											32	36	0											32	36	0
	32	37	0											32	37	0											32	37	1											32	37	0
	32	38	0											32	38	0											32	38	0											32	38	0
	32	39	0											32	39	1											32	39	0											32	39	0
	32	40	0											32	40	0											32	40	0											32	40	0
	32	41	0											32	41	0											32	41	0											32	41	0
	32	42	0											32	42	0											32	42	0											32	42	0
	32	43	0											32	43	0											32	43	0											32	43	0
	32	44	0											32	44	0											32	44	0											32	44	0
	32	45	0											32	45	0											32	45	0											32	45	0
	32	46	0											32	46	1											32	46	0											32	46	0
	32	47	0											32	47	0											32	47	1											32	47	0
	32	48	0											32	48	0											32	48	0											32	48	0
	32	49	0											32	49	0											32	49	0											32	49	0
	32	50	0											32	50	0											32	50	0											32	50	0
	33	1	0											33	1	1											33	1	0											33	1	0
	33	2	0											33	2	0											33	2	0											33	2	0
	33	3	0											33	3	0											33	3	0											33	3	0
	33	4	0											33	4	0											33	4	0											33	4	0
	33	5	0											33	5	0											33	5	0											33	5	0
	33	6	0											33	6	0											33	6	2											33	6	0
	33	7	0											33	7	1											33	7	0											33	7	0
	33	8	0											33	8	0											33	8	0											33	8	0
	33	9	0											33	9	0											33	9	0											33	9	0
	33	10	0											33	10	0											33	10	0											33	10	0
	33	11	0											33	11	0											33	11	0											33	11	0
	33	12	0											33	12	0											33	12	0											33	12	1
	33	13	0											33	13	0											33	13	0											33	13	1
	33	14	0											33	14	0											33	14	0											33	14	0
	33	15	0											33	15	0											33	15	0											33	15	0
	33	16	0											33	16	0											33	16	0											33	16	0
	33	17	0											33	17	0											33	17	0											33	17	1
	33	18	0											33	18	1											33	18	1											33	18	0
	33	19	0											33	19	0											33	19	1											33	19	0
	33	20	0											33	20	0											33	20	0											33	20	0
	33	21	0											33	21	0											33	21	0											33	21	0
	33	22	0											33	22	0											33	22	1											33	22	0
	33	23	0											33	23	0											33	23	1											33	23	0
	33	24	0											33	24	0											33	24	0											33	24	0
	33	25	0											33	25	1											33	25	0											33	25	0
	33	26	0											33	26	0											33	26	0											33	26	0
	33	27	0											33	27	0											33	27	0											33	27	0
	33	28	0											33	28	0											33	28	0											33	28	0
	33	29	0											33	29	0											33	29	0											33	29	0
	33	30	0											33	30	0											33	30	0											33	30	0
	33	31	0											33	31	0											33	31	1											33	31	0
	33	32	0											33	32	0											33	32	0											33	32	0
	33	33	0											33	33	0											33	33	0											33	33	0
	33	34	0											33	34	0											33	34	0											33	34	0
	33	35	1											33	35	0											33	35	0											33	35	0
	33	36	0											33	36	1											33	36	0											33	36	0
	33	37	0											33	37	0											33	37	0											33	37	0
	33	38	0											33	38	0											33	38	0											33	38	0
	33	39	0											33	39	0											33	39	0											33	39	0
	33	40	0											33	40	0											33	40	0											33	40	0
	33	41	1											33	41	0											33	41	0											33	41	0
	33	42	0											33	42	0											33	42	0											33	42	1
	33	43	0											33	43	0											33	43	1											33	43	2
	33	44	0											33	44	0											33	44	0											33	44	1
	33	45	0											33	45	0											33	45	0											33	45	0
	33	46	0											33	46	0											33	46	0											33	46	0
	33	47	0											33	47	1											33	47	1											33	47	0
	33	48	0											33	48	0											33	48	0											33	48	0
	33	49	0											33	49	1											33	49	0											33	49	0
	33	50	0											33	50	0											33	50	1											33	50	0
	34	1	0											34	1	1											34	1	0											34	1	0
	34	2	0											34	2	1											34	2	0											34	2	0
	34	3	0											34	3	0											34	3	0											34	3	0
	34	4	0											34	4	0											34	4	0											34	4	1
	34	5	1											34	5	0											34	5	0											34	5	0
	34	6	1											34	6	0											34	6	0											34	6	0
	34	7	0											34	7	0											34	7	0											34	7	0
	34	8	0											34	8	0											34	8	0											34	8	0
	34	9	1											34	9	0											34	9	0											34	9	0
	34	10	0											34	10	0											34	10	0											34	10	0
	34	11	0											34	11	0											34	11	0											34	11	0
	34	12	0											34	12	0											34	12	0											34	12	0
	34	13	0											34	13	0											34	13	0											34	13	1
	34	14	0											34	14	0											34	14	0											34	14	0
	34	15	1											34	15	0											34	15	0											34	15	1
	34	16	0											34	16	0											34	16	0											34	16	0
	34	17	1											34	17	0											34	17	0											34	17	0
	34	18	0											34	18	0											34	18	1											34	18	1
	34	19	0											34	19	0											34	19	0											34	19	1
	34	20	0											34	20	0											34	20	1											34	20	0
	34	21	0											34	21	0											34	21	0											34	21	0
	34	22	0											34	22	0											34	22	0											34	22	0
	34	23	0											34	23	0											34	23	1											34	23	0
	34	24	0											34	24	0											34	24	1											34	24	0
	34	25	0											34	25	1											34	25	1											34	25	0
	34	26	0											34	26	1											34	26	0											34	26	0
	34	27	0											34	27	0											34	27	0											34	27	0
	34	28	1											34	28	0											34	28	1											34	28	0
	34	29	0											34	29	0											34	29	0											34	29	0
	34	30	0											34	30	0											34	30	0											34	30	0
	34	31	0											34	31	0											34	31	1											34	31	0
	34	32	0											34	32	0											34	32	0											34	32	0
	34	33	0											34	33	0											34	33	0											34	33	0
	34	34	0											34	34	0											34	34	0											34	34	0
	34	35	1											34	35	0											34	35	0											34	35	0
	34	36	0											34	36	0											34	36	0											34	36	0
	34	37	0											34	37	0											34	37	1											34	37	0
	34	38	0											34	38	0											34	38	0											34	38	0
	34	39	0											34	39	1											34	39	1											34	39	0
	34	40	0											34	40	0											34	40	0											34	40	0
	34	41	0											34	41	0											34	41	0											34	41	2
	34	42	0											34	42	0											34	42	0											34	42	0
	34	43	0											34	43	0											34	43	0											34	43	0
	34	44	0											34	44	0											34	44	0											34	44	1
	34	45	0											34	45	0											34	45	0											34	45	0
	34	46	0											34	46	0											34	46	0											34	46	0
	34	47	1											34	47	0											34	47	0											34	47	0
	34	48	0											34	48	0											34	48	0											34	48	0
	34	49	0											34	49	0											34	49	0											34	49	0
	34	50	0											34	50	1											34	50	0											34	50	0
	35	1	0											35	1	0											35	1	0											35	1	0
	35	2	0											35	2	0											35	2	0											35	2	0
	35	3	0											35	3	0											35	3	1											35	3	0
	35	4	0											35	4	0											35	4	0											35	4	0
	35	5	0											35	5	0											35	5	0											35	5	1
	35	6	0											35	6	0											35	6	0											35	6	0
	35	7	0											35	7	0											35	7	0											35	7	0
	35	8	0											35	8	0											35	8	0											35	8	0
	35	9	0											35	9	0											35	9	0											35	9	0
	35	10	0											35	10	0											35	10	0											35	10	2
	35	11	0											35	11	0											35	11	1											35	11	0
	35	12	0											35	12	0											35	12	0											35	12	0
	35	13	0											35	13	0											35	13	0											35	13	0
	35	14	1											35	14	0											35	14	0											35	14	0
	35	15	1											35	15	0											35	15	0											35	15	0
	35	16	0											35	16	0											35	16	0											35	16	0
	35	17	1											35	17	1											35	17	0											35	17	0
	35	18	0											35	18	0											35	18	1											35	18	0
	35	19	0											35	19	0											35	19	1											35	19	0
	35	20	0											35	20	1											35	20	0											35	20	0
	35	21	0											35	21	0											35	21	0											35	21	0
	35	22	0											35	22	0											35	22	0											35	22	0
	35	23	0											35	23	0											35	23	0											35	23	0
	35	24	0											35	24	1											35	24	1											35	24	0
	35	25	0											35	25	0											35	25	0											35	25	0
	35	26	0											35	26	0											35	26	0											35	26	0
	35	27	0											35	27	0											35	27	0											35	27	0
	35	28	0											35	28	0											35	28	0											35	28	0
	35	29	0											35	29	0											35	29	0											35	29	0
	35	30	0											35	30	0											35	30	0											35	30	0
	35	31	0											35	31	0											35	31	0											35	31	0
	35	32	0											35	32	0											35	32	0											35	32	0
	35	33	0											35	33	0											35	33	0											35	33	0
	35	34	0											35	34	0											35	34	0											35	34	0
	35	35	0											35	35	0											35	35	0											35	35	0
	35	36	0											35	36	0											35	36	1											35	36	0
	35	37	0											35	37	0											35	37	0											35	37	0
	35	38	0											35	38	0											35	38	0											35	38	0
	35	39	0											35	39	0											35	39	0											35	39	0
	35	40	0											35	40	0											35	40	0											35	40	0
	35	41	0											35	41	0											35	41	0											35	41	1
	35	42	2											35	42	0											35	42	0											35	42	0
	35	43	0											35	43	0											35	43	0											35	43	0
	35	44	0											35	44	0											35	44	0											35	44	0
	35	45	0											35	45	0											35	45	1											35	45	1
	35	46	0											35	46	0											35	46	0											35	46	0
	35	47	0											35	47	0											35	47	0											35	47	0
	35	48	0											35	48	0											35	48	0											35	48	0
	35	49	0											35	49	0											35	49	0											35	49	0
	35	50	0											35	50	0											35	50	0											35	50	2
	36	1	0											36	1	0											36	1	0											36	1	0
	36	2	0											36	2	0											36	2	0											36	2	1
	36	3	0											36	3	0											36	3	1											36	3	0
	36	4	2											36	4	0											36	4	0											36	4	1
	36	5	0											36	5	0											36	5	0											36	5	0
	36	6	0											36	6	0											36	6	0											36	6	0
	36	7	0											36	7	1											36	7	0											36	7	1
	36	8	1											36	8	0											36	8	0											36	8	0
	36	9	0											36	9	0											36	9	0											36	9	0
	36	10	0											36	10	0											36	10	0											36	10	0
	36	11	0											36	11	0											36	11	0											36	11	0
	36	12	0											36	12	0											36	12	0											36	12	0
	36	13	0											36	13	0											36	13	1											36	13	0
	36	14	0											36	14	0											36	14	0											36	14	0
	36	15	0											36	15	0											36	15	0											36	15	0
	36	16	0											36	16	0											36	16	0											36	16	1
	36	17	0											36	17	0											36	17	0											36	17	0
	36	18	1											36	18	1											36	18	0											36	18	0
	36	19	0											36	19	0											36	19	0											36	19	0
	36	20	0											36	20	0											36	20	0											36	20	1
	36	21	0											36	21	0											36	21	0											36	21	0
	36	22	0											36	22	0											36	22	0											36	22	0
	36	23	0											36	23	0											36	23	0											36	23	0
	36	24	0											36	24	0											36	24	0											36	24	0
	36	25	0											36	25	0											36	25	0											36	25	0
	36	26	0											36	26	0											36	26	0											36	26	0
	36	27	0											36	27	0											36	27	0											36	27	0
	36	28	1											36	28	0											36	28	0											36	28	0
	36	29	1											36	29	0											36	29	1											36	29	0
	36	30	0											36	30	0											36	30	0											36	30	0
	36	31	0											36	31	0											36	31	0											36	31	0
	36	32	0											36	32	0											36	32	0											36	32	0
	36	33	0											36	33	0											36	33	0											36	33	0
	36	34	0											36	34	0											36	34	0											36	34	0
	36	35	0											36	35	0											36	35	0											36	35	0
	36	36	0											36	36	0											36	36	0											36	36	0
	36	37	0											36	37	0											36	37	3											36	37	0
	36	38	0											36	38	0											36	38	1											36	38	0
	36	39	0											36	39	0											36	39	0											36	39	0
	36	40	0											36	40	0											36	40	2											36	40	0
	36	41	0											36	41	0											36	41	0											36	41	0
	36	42	0											36	42	0											36	42	0											36	42	0
	36	43	0											36	43	0											36	43	0											36	43	0
	36	44	0											36	44	0											36	44	0											36	44	0
	36	45	0											36	45	0											36	45	0											36	45	1
	36	46	0											36	46	0											36	46	0											36	46	0
	36	47	0											36	47	0											36	47	0											36	47	0
	36	48	0											36	48	0											36	48	0											36	48	0
	36	49	0											36	49	0											36	49	0											36	49	2
	36	50	0											36	50	0											36	50	0											36	50	0
	37	1	0											37	1	0											37	1	0											37	1	0
	37	2	0											37	2	0											37	2	0											37	2	0
	37	3	0											37	3	0											37	3	0											37	3	0
	37	4	0											37	4	0											37	4	0											37	4	0
	37	5	0											37	5	0											37	5	0											37	5	0
	37	6	0											37	6	0											37	6	0											37	6	0
	37	7	0											37	7	0											37	7	0											37	7	0
	37	8	0											37	8	1											37	8	0											37	8	0
	37	9	1											37	9	0											37	9	0											37	9	1
	37	10	0											37	10	0											37	10	0											37	10	0
	37	11	0											37	11	0											37	11	0											37	11	1
	37	12	0											37	12	0											37	12	0											37	12	1
	37	13	0											37	13	0											37	13	0											37	13	0
	37	14	0											37	14	2											37	14	0											37	14	1
	37	15	0											37	15	0											37	15	0											37	15	0
	37	16	0											37	16	0											37	16	0											37	16	0
	37	17	2											37	17	2											37	17	0											37	17	0
	37	18	1											37	18	0											37	18	0											37	18	1
	37	19	0											37	19	0											37	19	0											37	19	0
	37	20	2											37	20	0											37	20	0											37	20	0
	37	21	0											37	21	0											37	21	1											37	21	0
	37	22	0											37	22	0											37	22	0											37	22	0
	37	23	0											37	23	0											37	23	0											37	23	0
	37	24	0											37	24	0											37	24	0											37	24	0
	37	25	0											37	25	0											37	25	0											37	25	0
	37	26	0											37	26	0											37	26	1											37	26	0
	37	27	0											37	27	0											37	27	1											37	27	0
	37	28	2											37	28	0											37	28	0											37	28	0
	37	29	0											37	29	0											37	29	1											37	29	0
	37	30	0											37	30	0											37	30	0											37	30	0
	37	31	0											37	31	0											37	31	0											37	31	1
	37	32	0											37	32	0											37	32	1											37	32	1
	37	33	0											37	33	1											37	33	0											37	33	0
	37	34	0											37	34	0											37	34	0											37	34	0
	37	35	0											37	35	0											37	35	0											37	35	0
	37	36	0											37	36	0											37	36	0											37	36	0
	37	37	0											37	37	0											37	37	0											37	37	0
	37	38	0											37	38	0											37	38	0											37	38	0
	37	39	0											37	39	0											37	39	0											37	39	0
	37	40	2											37	40	0											37	40	1											37	40	0
	37	41	0											37	41	0											37	41	0											37	41	0
	37	42	0											37	42	0											37	42	0											37	42	0
	37	43	0											37	43	0											37	43	0											37	43	0
	37	44	0											37	44	0											37	44	0											37	44	1
	37	45	0											37	45	0											37	45	0											37	45	0
	37	46	0											37	46	0											37	46	1											37	46	0
	37	47	0											37	47	1											37	47	0											37	47	0
	37	48	0											37	48	0											37	48	0											37	48	0
	37	49	0											37	49	0											37	49	1											37	49	0
	37	50	0											37	50	1											37	50	0											37	50	0
	38	1	0											38	1	0											38	1	0											38	1	0
	38	2	0											38	2	0											38	2	0											38	2	0
	38	3	0											38	3	0											38	3	0											38	3	0
	38	4	0											38	4	0											38	4	0											38	4	0
	38	5	0											38	5	0											38	5	0											38	5	0
	38	6	0											38	6	0											38	6	0											38	6	0
	38	7	0											38	7	0											38	7	0											38	7	0
	38	8	0											38	8	0											38	8	0											38	8	0
	38	9	0											38	9	0											38	9	0											38	9	1
	38	10	0											38	10	0											38	10	0											38	10	0
	38	11	0											38	11	0											38	11	0											38	11	0
	38	12	1											38	12	0											38	12	0											38	12	0
	38	13	0											38	13	0											38	13	0											38	13	0
	38	14	0											38	14	1											38	14	0											38	14	1
	38	15	0											38	15	0											38	15	1											38	15	0
	38	16	0											38	16	0											38	16	0											38	16	0
	38	17	0											38	17	1											38	17	0											38	17	0
	38	18	0											38	18	1											38	18	0											38	18	2
	38	19	0											38	19	1											38	19	0											38	19	0
	38	20	1											38	20	0											38	20	0											38	20	0
	38	21	0											38	21	0											38	21	1											38	21	0
	38	22	0											38	22	0											38	22	0											38	22	1
	38	23	0											38	23	0											38	23	1											38	23	0
	38	24	0											38	24	0											38	24	0											38	24	0
	38	25	0											38	25	0											38	25	0											38	25	0
	38	26	0											38	26	0											38	26	0											38	26	0
	38	27	0											38	27	0											38	27	0											38	27	0
	38	28	0											38	28	0											38	28	1											38	28	0
	38	29	0											38	29	0											38	29	0											38	29	0
	38	30	0											38	30	0											38	30	1											38	30	2
	38	31	0											38	31	0											38	31	0											38	31	0
	38	32	0											38	32	0											38	32	0											38	32	0
	38	33	0											38	33	0											38	33	0											38	33	1
	38	34	0											38	34	0											38	34	0											38	34	0
	38	35	0											38	35	0											38	35	1											38	35	0
	38	36	0											38	36	0											38	36	0											38	36	0
	38	37	0											38	37	0											38	37	0											38	37	0
	38	38	0											38	38	0											38	38	0											38	38	0
	38	39	0											38	39	0											38	39	0											38	39	1
	38	40	0											38	40	0											38	40	0											38	40	0
	38	41	0											38	41	0											38	41	0											38	41	0
	38	42	0											38	42	0											38	42	0											38	42	0
	38	43	0											38	43	0											38	43	0											38	43	1
	38	44	0											38	44	0											38	44	0											38	44	0
	38	45	0											38	45	0											38	45	0											38	45	0
	38	46	1											38	46	0											38	46	0											38	46	0
	38	47	0											38	47	0											38	47	0											38	47	0
	38	48	0											38	48	0											38	48	0											38	48	0
	38	49	0											38	49	0											38	49	0											38	49	0
	38	50	0											38	50	0											38	50	0											38	50	0
	39	1	0											39	1	0											39	1	0											39	1	0
	39	2	0											39	2	0											39	2	0											39	2	0
	39	3	0											39	3	0											39	3	0											39	3	0
	39	4	0											39	4	0											39	4	0											39	4	0
	39	5	0											39	5	0											39	5	0											39	5	0
	39	6	0											39	6	0											39	6	0											39	6	0
	39	7	0											39	7	0											39	7	0											39	7	0
	39	8	0											39	8	0											39	8	0											39	8	0
	39	9	0											39	9	0											39	9	0											39	9	0
	39	10	0											39	10	0											39	10	0											39	10	0
	39	11	0											39	11	0											39	11	0											39	11	0
	39	12	0											39	12	0											39	12	0											39	12	0
	39	13	0											39	13	0											39	13	0											39	13	0
	39	14	0											39	14	0											39	14	0											39	14	0
	39	15	0											39	15	0											39	15	0											39	15	0
	39	16	0											39	16	0											39	16	0											39	16	0
	39	17	0											39	17	0											39	17	0											39	17	0
	39	18	0											39	18	0											39	18	0											39	18	0
	39	19	0											39	19	0											39	19	0											39	19	0
	39	20	0											39	20	1											39	20	0											39	20	0
	39	21	2											39	21	0											39	21	0											39	21	0
	39	22	0											39	22	0											39	22	1											39	22	0
	39	23	0											39	23	0											39	23	0											39	23	0
	39	24	0											39	24	0											39	24	1											39	24	0
	39	25	0											39	25	0											39	25	0											39	25	0
	39	26	0											39	26	1											39	26	0											39	26	0
	39	27	0											39	27	0											39	27	1											39	27	0
	39	28	0											39	28	0											39	28	0											39	28	0
	39	29	0											39	29	0											39	29	0											39	29	0
	39	30	0											39	30	1											39	30	0											39	30	0
	39	31	0											39	31	1											39	31	0											39	31	0
	39	32	0											39	32	0											39	32	0											39	32	0
	39	33	0											39	33	0											39	33	0											39	33	0
	39	34	0											39	34	0											39	34	0											39	34	0
	39	35	0											39	35	0											39	35	0											39	35	0
	39	36	0											39	36	0											39	36	0											39	36	0
	39	37	0											39	37	0											39	37	0											39	37	0
	39	38	0											39	38	0											39	38	0											39	38	0
	39	39	0											39	39	0											39	39	1											39	39	0
	39	40	0											39	40	0											39	40	0											39	40	0
	39	41	0											39	41	0											39	41	1											39	41	1
	39	42	0											39	42	0											39	42	0											39	42	2
	39	43	0											39	43	0											39	43	0											39	43	0
	39	44	0											39	44	0											39	44	0											39	44	0
	39	45	1											39	45	0											39	45	0											39	45	0
	39	46	0											39	46	0											39	46	1											39	46	1
	39	47	0											39	47	0											39	47	0											39	47	1
	39	48	1											39	48	0											39	48	1											39	48	0
	39	49	0											39	49	0											39	49	0											39	49	0
	39	50	0											39	50	0											39	50	1											39	50	0
	40	1	0											40	1	0											40	1	0											40	1	0
	40	2	0											40	2	0											40	2	0											40	2	1
	40	3	0											40	3	0											40	3	0											40	3	1
	40	4	0											40	4	0											40	4	0											40	4	0
	40	5	0											40	5	0											40	5	0											40	5	0
	40	6	0											40	6	0											40	6	0											40	6	0
	40	7	0											40	7	0											40	7	0											40	7	1
	40	8	1											40	8	0											40	8	0											40	8	0
	40	9	0											40	9	0											40	9	0											40	9	0
	40	10	0											40	10	0											40	10	0											40	10	0
	40	11	0											40	11	0											40	11	0											40	11	0
	40	12	0											40	12	0											40	12	1											40	12	1
	40	13	0											40	13	0											40	13	0											40	13	0
	40	14	0											40	14	1											40	14	0											40	14	0
	40	15	0											40	15	0											40	15	0											40	15	0
	40	16	0											40	16	0											40	16	0											40	16	0
	40	17	0											40	17	0											40	17	0											40	17	1
	40	18	0											40	18	0											40	18	0											40	18	1
	40	19	0											40	19	0											40	19	0											40	19	0
	40	20	0											40	20	0											40	20	0											40	20	0
	40	21	0											40	21	0											40	21	0											40	21	0
	40	22	0											40	22	0											40	22	0											40	22	1
	40	23	0											40	23	0											40	23	0											40	23	0
	40	24	0											40	24	0											40	24	0											40	24	0
	40	25	0											40	25	0											40	25	0											40	25	0
	40	26	0											40	26	0											40	26	0											40	26	0
	40	27	0											40	27	0											40	27	0											40	27	0
	40	28	0											40	28	0											40	28	0											40	28	0
	40	29	0											40	29	0											40	29	0											40	29	0
	40	30	0											40	30	0											40	30	0											40	30	0
	40	31	0											40	31	0											40	31	1											40	31	0
	40	32	0											40	32	0											40	32	0											40	32	0
	40	33	0											40	33	0											40	33	0											40	33	0
	40	34	0											40	34	1											40	34	0											40	34	0
	40	35	0											40	35	1											40	35	0											40	35	0
	40	36	0											40	36	0											40	36	0											40	36	0
	40	37	0											40	37	0											40	37	0											40	37	0
	40	38	0											40	38	0											40	38	0											40	38	0
	40	39	0											40	39	1											40	39	0											40	39	0
	40	40	0											40	40	1											40	40	0											40	40	0
	40	41	0											40	41	0											40	41	0											40	41	0
	40	42	0											40	42	0											40	42	0											40	42	0
	40	43	0											40	43	0											40	43	0											40	43	0
	40	44	0											40	44	0											40	44	0											40	44	0
	40	45	0											40	45	0											40	45	0											40	45	0
	40	46	0											40	46	0											40	46	0											40	46	0
	40	47	0											40	47	0											40	47	0											40	47	0
	40	48	0											40	48	0											40	48	0											40	48	0
[truncated: 502 more rows]
[truncated: 2 more columns]
